# Supplementary material for: Proteomic Analysis of a Syntrophic Coculture of Syntrophobacter fumaroxidans MPOBT and Geobacter sulfurreducens PCAT
Source: Front Microbiol. 2021 Nov 30;12:708911. doi: 10.3389/fmicb.2021.708911 (PMC8691401; doi:10.3389/fmicb.2021.708911)
Supplement: Supplementary file 2 [file Data_Sheet_1.xlsx]

## Sheet: Abbreviation
	Abbreviation	Full name
	Bacteria
	GS	Geobacter sulfurreducens PCAT
	SF or Sf	Syntrophobacter fumaroxidans MPOBT
	SF-GS or CoC	Coculture of Syntrophobacter fumaroxidans-Geobacter sulfurreducens
	SF-MH or SfMh	Coculture of Syntrophobacter fumaroxidans-Methanospirillum hungatei
	Values
	LFQ	Label-free quantification
	iBAQ	Intensity based absolute quantitation
	Log Protein abundance ratio .. (log 10)	Fold change
	unsignificant (log 10)	-Log p-value
	Significant (log 10)	-Log p-value

## Sheet: Tabels of Fig. 3 & Fig. 4
	Tabel 1 - Fig 3	Proteins related to the methylmalonyl-CoA pathway of SF in SF-GS vs SF /vs SF-MH
	Function	Enzyme name	Column1	Column2
	Function	Enzyme name	Name	Locus tag
	Propionate activation	FAD dependent oxidoreductase	Propionate activation	Sfum_3926-27
		Electron transfer flavoprotein(ETF)	Propionate activation	Sfum_3928-30
		Acyl-CoA dehydrogenase	Propionate activation	Sfum_3931
		Putative hydroxylase	Propionate activation	Sfum_3932
		Propionyl-CoA: acetate HSCoA transferase	Propionate activation	Sfum_3933-34
	MMC epimerase	Methylmalonyl-CoA epimerase	MMC epimerase	Sfum_0455
		LAO/AO transport system ATPase	MMC epimerase	Sfum _0456
	MMC mutase	Cobalamin B12-binding domain protein	MMC mutase	Sfum_0457
		Methylmalonyl-CoA mutase	MMC mutase	Sfum_0458
	Succinyl-CoA synthase	Succinyl-CoA ligase [ADP-forming] subunit alpha	Succinyl-CoA synthase	Sfum_1702
			Succinyl-CoA synthase	Sfum_1703
	SdhABC	Succinate dehydrogenase subunit B	SdhABC	Sfum_1998
		Succinate dehydrogenase subunit A	SdhABC	Sfum_1999
		Fumarate reductase respiratory complex, transmembrane subunit	SdhABC	Sfum_2000
	FrdABEF		FrdABEF	Sfum_4092
		Uncharacterized protein	FrdABEF	Sfum_4093
		4Fe-4S ferredoxin, iron-sulfur binding domain protein	FrdABEF	Sfum_4094
		Fumarate reductase/succinate dehydrogenase flavoprotein domain protein	FrdABEF	Sfum_4095
	SdhAB-1	SdhAB-1	SdhAB-1	Sfum_0172
			SdhAB-1	Sfum_0173
			SdhAB-1	Sfum_0174
	SdhAB-2	SdhAB-2	SdhAB-2	Sfum_2103
		Succinate dehydrogenase subunit A	SdhAB-2	Sfum_2104
	Fumarase 1	Fumarase 1	Fumarase 1	Sfum_2101
			Fumarase 1	Sfum_2102
	Fumarase 2	Fumarase 2	Fumarase 2	Sfum_2336
	Malate DH	Malate dehydrogenase	Malate DH	Sfum_0460
		Malate dehydrogenase (Oxaloacetate-decarboxylating) (NADP(+))., Phosphate acetyltransferase Malic enzyme, NAD binding domain	Malate DH	Sfum_2777
	Pyruvate CT	Pyruvate carboxylase subunit B	Pyruvate CT	Sfum_0461
		Acetyl-coenzyme A carboxylase carboxyl transferase subunit alpha / biotin carboxylase	Pyruvate CT	Sfum_0676
	ACCT	Carboxyl transferase	ACCT	Sfum_1223
	Pyruvate oxidoreductase	Pyruvate ferredoxin oxidoreductase, gamma subunit	Pyruvate oxidoreductase	Sfum_2792
		Pyruvate ferredoxin oxidoreductase, delta subunit	Pyruvate oxidoreductase	Sfum_2793
		Pyruvate ferredoxin oxidoreductase, alpha subunit	Pyruvate oxidoreductase	Sfum_2794
		Pyruvate ferredoxin oxidoreductase, beta subunit	Pyruvate oxidoreductase	Sfum_2795
	Acetyl-CoA transferases	Acetyl-CoA hydrolase	Acetyl-CoA transferases	Sfum_0388
			Acetyl-CoA transferases	Sfum_0389
			Acetyl-CoA transferases	Sfum_0745
			Acetyl-CoA transferases	Sfum_0746
			Acetyl-CoA transferases	Sfum_1278
			Acetyl-CoA transferases	Sfum_3070
	CoA Trans A	Glutaconate CoA-transferase	CoA Trans A	Sfum_0809
		Glutaconate CoA-transferase	CoA Trans A	Sfum_0810
	Co Trans B	Coenzyme A transferase	Co Trans B	Sfum_0811
			Co Trans B	Sfum_0812
	Co Trans S	CoA transferase S	Co Trans S	Sfum_1132
			Co Trans S	Sfum_1133
			Co Trans S	Sfum_1134
	Acetyl-CoA synthase/COdh	Acetyl-CoA decarbonylase/synthase gamma subunit	Acetyl-CoA synthase/Codh	Sfum_2564
			Acetyl-CoA synthase/COdh	Sfum_2565
		Carbon-monoxide dehydrogenase, catalytic subunit	Acetyl-CoA synthase/COdh	Sfum_2566
		Acetyl-CoA decarbonylase/synthase delta subunit	Acetyl-CoA synthase/COdh	Sfum_2567
		5,10-methylene tetrahydrofolate reductase		Sfum_3130
		methylene-tetrahydrofolate dehydrogenase		Sfum_2686
		formyl-tetrafolate syntethase		Sfum_2687
		methenyl-tetrahydrofolate cyclohydrolase		Sfum_1186
	Tabel 2 -Fig 4	Hydrogenases and formate dehydrogenases/pilin of SF in SF-GS vs SF/vs SF-MH
	Column1	Column2	Column3	Column4
	Function	Enzyme name	Name	Locus tag
	[FeFe] Hyd1	Hydrogenases, Fe-only	Hyd1	Sfum_0844
		NADH dehydrogenase (Quinone)	Hyd1	Sfum_0845
		NADH dehydrogenase (Ubiquinone), 24 kDa subunit	Hyd1	Sfum_0846
	[NiFe] Fhl-h		Fhl-h	Sfum_1791
	Membrane Bound		Fhl-h	Sfum_1792
			Fhl-h	Sfum_1793
			Fhl-h	Sfum_1794
	[NiFe] Frh		Frh	Sfum_2221
			Frh	Sfum_2222
			Frh	Sfum_2223
			Frh	Sfum_2224
	[NiFe] Hox	NADH dehydrogenase (Ubiquinone), 24 kDa subunit	Hox	Sfum_2712
		NADH dehydrogenase (Quinone)	Hox	Sfum_2713
		Ferredoxin	Hox	Sfum_2714
			Hox	Sfum_2715
		Nickel-dependent hydrogenase, large subunit	Hox	Sfum_2716
	[NiFe] Mvh1		Mvh1	Sfum_3535
			Mvh1	Sfum_3536
		Nickel-dependent hydrogenase, large subunit	Mvh1	Sfum_3537
	[NiFe] Mvh2		Mvh2	Sfum_3954
			Mvh2	Sfum_3955
			Mvh2	Sfum_3956
			Mvh2	Sfum_3957
	[FeFe] Hyd2		Hyd2	Sfum_0847
		Hydrogenases, Fe-only	Hyd2	Sfum_0848
	[NiFe] Hyn	Nickel-dependent hydrogenase, large subunit	Hyn	Sfum_2952
		Hydrogenase (NiFe) small subunit HydA	Hyn	Sfum_2953
	Fhl-f [Se] (W) Membrane Bound	Molybdopterin oxidoreductase	Fhl-f	Sfum_1795
			Fhl-f	Sfum_1796
			Fhl-f	Sfum_1797
			Fhl-f	Sfum_1798
			Fhl-f	Sfum_1799
			Fhl-f	Sfum_1800
		Uncharacterized protein	Fhl-f	Sfum_1801
			Fhl-f	Sfum_1802
			Fhl-f	Sfum_1803
		4Fe-4S ferredoxin, iron-sulfur binding domain protein	Fhl-f	Sfum_1804
			Fhl-f	Sfum_1805
			Fhl-f	Sfum_1806
	Fdh1 [Se] (W)	NADH dehydrogenase (Ubiquinone), 24 kDa subunit	Fdh1	Sfum_2703
		NADH dehydrogenase (Quinone)	Fdh1	Sfum_2704
		Molybdopterin oxidoreductase Fe4S4 region	Fdh1	Sfum_2705
		Formate dehydrogenase, alpha subunit	Fdh1	Sfum_2706
	Fdh4 [Se] (W/Mo)	Molybdopterin oxidoreductase Fe4S4 region	Fdh4	Sfum_0030
			Fdh4	Sfum_0031
	Fdh5 [Se] (W/Mo)		Fdh5	Sfum_0035
			Fdh5	Sfum_0036
			Fdh5	Sfum_0037
	Fdh2 [Se] (W)	Molybdopterin oxidoreductase Fe4S4 region	Fdh2	Sfum_1273
		Formate dehydrogenase, alpha subunit	Fdh2	Sfum_1274
		Formate dehydrogenase, beta subunit, putative	Fdh2	Sfum_1275
	Fdh3 (W/Mo)		Fdh3	Sfum_3510
			Fdh3	Sfum_3511
	Formate transporter	Formate/nitrite transporter	Formate transporter	Sfum_2707
		Cytochrome c family protein	cytcb561	Sfum_0090
			cytcb561	Sfum_0091
		Cytochrome c, class III	cytc3	Sfum_4047
		Cytochrome d ubiquinol oxidase, subunit II	cydAB-1	Sfum_3008
		Cytochrome d ubiquinol oxidase, subunit II	cydAB-1	Sfum_3009
		Cytochrome d ubiquinol oxidase, subunit II	cydAB-2	Sfum_0338
		Cytochrome d ubiquinol oxidase, subunit II	cydAB-2	Sfum_0339
		Cytochrome d ubiquinol oxidase, subunit II	Cytochrome d	Sfum_3050
		cytochrome d ubiquinol oxidase, subunit II	Cytochrome d	Sfum_3051
			cytb5	Sfum_3227
		Cytochrome b subunit of nitric oxide reductase	cytb	Sfum_2932
		Cytochrome c family protein	Cytochrome c	Sfum_1148
			pilB	Sfum_0117
			PilM	Sfum_0537
			PilN	Sfum_0538
			PilO	Sfum_0539
			PilQ	Sfum_0540
		Tfp pilus assembly protein	PilE-like	Sfum_0126
			PilY1-like	Sfum_2557
			PilZ	Sfum_1127
				Sfum_1129
			PilZ	Sfum_3881
			PilZ	Sfum_3882

## Sheet: Data SF-GS vs SF vs SF-MH
LFQ intensity CoC1	LFQ intensity CoC2	LFQ intensity CoC3	LFQ intensity Sf1	LFQ intensity Sf2	LFQ intensity Sf3	LFQ intensity SfMh1	LFQ intensity SfMh2	LFQ intensity SfMh3	Only identified by site	Reverse	Potential contaminant	FilteredRows	Student's T-test Significant Sf_CoC	Student's T-test Significant SfMh_CoC	Student's T-test Significant Sf_SfMh	Student's T-test significant	id	Number of proteins	Peptides	Unique peptides	Sequence coverage	Mol weight kDa	Sequence length	Q value	Score	Intensity	iBAQ	iBAQ CoC1	iBAQ CoC2	iBAQ CoC3	iBAQ Sf1	iBAQ Sf2	iBAQ Sf3	iBAQ SfMh1	iBAQ SfMh2	iBAQ SfMh3	-Log Student's T-test p-value Sf_CoC	Student's T-test q-value Sf_CoC	Student's T-test Difference Sf_CoC	Student's T-test Test statistic Sf_CoC	-Log Student's T-test p-value SfMh_CoC	Student's T-test q-value SfMh_CoC	Student's T-test Difference SfMh_CoC	Student's T-test Test statistic SfMh_CoC	-Log Student's T-test p-value Sf_SfMh	Student's T-test q-value Sf_SfMh	Student's T-test Difference Sf_SfMh	Student's T-test Test statistic Sf_SfMh	Protein IDs
#!{Type}E	E	E	E	E	E	E	E	E	C	C	C	C	C	C	C	C	N	N	N	N	N	N	N	N	N	N	N	N	N	N	N	N	N	N	N	N	N	N	N	N	N	N	N	N	N	N	N	N	T
#!{C:Group1}CoC	CoC	CoC	Sf	Sf	Sf	SfMh	SfMh	SfMh
8.29737	7.9494	8.12467	5.72584	5.99435	5.80326	5.55163	5.56991	5.55163					+	+		Sf_CoC;SfMh_CoC	0	1	14	14	23.6	71.636	635	0	75.884	524700000	19433000	6826500	6920200	5630800	0	49248	0	6697.9	0	0	4.23201	0	-2.28266	-2.02312	4.85238	0	-2.56609	-2.33146	NaN	1	0	NaN	A0A4W3
6.50192	6.57346	6.03405	7.07144	6.91163	6.81115	6.42802	6.63494	6.34698									1	1	6	6	40.8	27.7	240	0	29.231	64286000	5357200	0	0	101930	2815000	567400	616920	295250	555000	405740	1.41135	0.0910055	0.561594	0.473779	0.203916	0.913676	0.100169	0.0842011	1.80403	0.147267	0.461426	0.414046	A0LE56
6.17977	6.23002	6.13803	6.38437	6.4275	6.23937	6.16316	4.9397	5.57287							+	Sf_SfMh	2	1	9	5	7	119.3	1080	0	14.867	8795900	159920	0	0	0	25858	34721	36017	31006	10814	21509	1.25415	0.819741	0.167809	0.157893	0.815471	0.143922	-0.624031	-0.460793	1.03945	0.0497187	0.79184	0.583175	A0LE60
6.14924	5.76818	6.41795	5.47792	6.01788	5.9841	5.52818	5.61471	5.58474									4	1	3	3	9.8	60.182	540	0	6.4152	3595100	119840	0	0	0	7212.9	0	0	11256	68202	33164	NaN	1	0	NaN	1.31926	0.167105	-0.535915	-0.450272	0.641403	0.423992	0.250761	0.213148	A0LE64
6.33296	6.8708	6.36949	7.70955	7.6951	7.66817	8.4741	8.38751	8.27374					+	+	+	Sf_CoC;Sf_SfMh;SfMh_CoC	6	1	43	43	46.7	92.973	823	0	213.39	1238600000	26353000	70949	93362	60935	4206500	1576100	2159400	6403700	4720500	7061500	2.58965	0.000135965	1.16652	0.993683	3.27263	0	1.85403	1.56729	3.50088	0.0291923	-0.687513	-0.649045	A0LE71
6.29554	6.22006	6.74306	7.12759	6.98649	6.98147	5.575	6.72755	6.75092					+			Sf_CoC	8	1	3	3	10.3	34.66	312	0	29.906	75759000	4734900	0	0	0	2537600	746270	701110	76783	281570	391630	1.64274	0.0420969	0.612295	0.523285	0.0560914	0.946362	-0.0683953	-0.0481298	0.80482	0.0924842	0.68069	0.489325	A0LE75
6.62633	6.3277	6.22175	6.10571	6.31357	6.05304	6.65297	6.77628	6.18921									9	1	3	3	12.5	30.248	281	0	11.573	24089000	1417000	19232	29322	0	181000	111730	55608	454720	422910	142460	0.74249	0.748803	-0.234485	-0.204808	0.274211	0.876897	0.14756	0.121358	0.911754	0.249314	-0.382045	-0.319538	A0LE78
5.73345	6.33452	6.2588	5.64034	6.4391	5.67979	9.39526	8.82602	8.84552						+	+	Sf_SfMh;SfMh_CoC	10	2	31	30	51.3	39.815	359	0	246.01	6790600000	485050000	37562	0	0	0	25148	0	157900000	143880000	183200000	0.230827	0.838627	-0.189184	-0.143171	3.4063	0	2.91334	2.30197	3.19851	0	-3.10252	-2.35047	A0LE81;A0LP28
5.97673	6.4202	5.90594	5.46027	5.85303	5.99495	8.91625	8.86328	8.90913						+	+	Sf_SfMh;SfMh_CoC	11	1	31	31	52.3	58.224	528	0	323.31	4929700000	189610000	35166	0	0	0	0	0	63041000	46964000	79565000	NaN	1	0	NaN	4.18151	0	2.79526	2.40602	4.38506	0	-3.1268	-2.69374	A0LE82
6.29738	6.32709	6.45369	6.04431	5.76652	5.7017	7.303	7.22152	7.22484						+	+	Sf_SfMh;SfMh_CoC	12	1	9	9	23.7	58.896	544	0	74.864	162900000	5817900	0	0	0	0	0	0	1466900	1780000	2571000	NaN	1	0	NaN	4.07517	0.00152874	0.8904	0.844121	3.69826	0	-1.41228	-1.27416	A0LE83
6.29608	6.07165	6.35654	6.0056	6.03958	5.78349	8.232	8.06055	8.06603						+	+	Sf_SfMh;SfMh_CoC	13	1	12	11	45.6	21.489	195	0	55.39	699940000	77771000	38013	0	0	0	0	14712	26131000	22396000	29192000	NaN	1	0	NaN	4.26865	0	1.8781	1.70222	4.61309	0	-2.17664	-1.98228	A0LE86
5.44081	5.70986	6.68904	5.04614	5.64385	5.94676	8.96654	8.85965	8.94007						+	+	Sf_SfMh;SfMh_CoC	14	1	55	48	67.8	89.514	804	0	323.31	3926700000	91318000	31802	146900	58630	21919	69242	9703.9	29884000	26000000	35096000	0.361705	0.607955	-0.400985	-0.274188	2.84004	0	2.97552	2.15519	3.65055	0	-3.3765	-2.66594	A0LE87
6.44659	7.26975	6.89657	5.82202	6.04161	5.64648	8.32982	8.48127	8.33822					+	+	+	Sf_CoC;Sf_SfMh;SfMh_CoC	15	2	12	12	45.2	24.315	217	0	119.15	1118000000	74532000	1276800	1194700	725510	0	0	0	23486000	27397000	20451000	1.76243	0.00158979	-1.03426	-0.818247	2.46914	0	1.51214	1.21653	4.47293	0	-2.5464	-2.26464	A0LE88;A0LP30
6.23448	6.1978	6.41141	5.64551	5.67732	6.01362	7.18241	7.21381	7.11853						+	+	Sf_SfMh;SfMh_CoC	16	1	8	8	31.5	37.312	336	0	40.106	63248000	3011800	0	0	1870.5	35746	0	0	893180	1117000	963990	NaN	1	0	NaN	3.61763	0.00208167	0.890356	0.830823	3.48707	0	-1.39277	-1.24238	A0LE89
6.00697	6.11444	6.80607	7.22709	7.16137	7.21264	6.79316	7.0157	6.91414					+			Sf_CoC	19	1	6	6	27.1	42.618	388	0	87.98	119830000	7048900	27999	29443	32863	2981800	951800	960880	452400	849390	762310	1.62272	0.00488525	0.891207	0.712295	1.08849	0.116079	0.598505	0.475565	1.91399	0.318567	0.292701	0.274234	A0LEA5
6.65157	6.39915	6.15946	7.31629	7.45208	7.58999	7.69367	7.78373	7.34311					+	+		Sf_CoC;SfMh_CoC	20	1	9	9	28.1	28.337	267	0	34.888	316040000	19752000	35413	52315	0	3575800	2736900	2309500	4686500	3902200	2453700	2.52792	0.000592593	1.04939	0.90265	2.45115	0.000133056	1.20345	1.00658	0.421321	0.608248	-0.154054	-0.133275	A0LEA6
6.22138	7.48686	7.72547	7.98571	7.94664	8.05242	7.41812	7.57037	7.56896					+			Sf_CoC	21	1	8	8	36.8	31.579	291	0	65.957	603170000	33510000	49563	81653	114430	2832300	26133000	1536400	1334800	661170	766020	0.84406	0.0175459	0.850356	0.579369	0.328281	0.676397	0.374582	0.254916	2.88545	0.123036	0.475774	0.449178	A0LEA7
6.19471	6.12291	6.5646	7.01034	6.99589	7.11774	6.70808	6.66955	6.62893					+			Sf_CoC	22	1	3	3	11.8	41.089	363	0	7.6193	63038000	3001800	0	0	0	498260	606590	812020	437480	297100	350370	2.203	0.00891878	0.747251	0.654257	1.26748	0.509161	0.374783	0.329122	2.94502	0.199051	0.372468	0.356526	A0LEB0
6.49911	6.76026	6.49956	7.14208	6.94824	7.09149	6.84872	6.89863	6.66013									23	1	9	9	24.5	52.955	466	0	30.892	126690000	5278600	28591	0	0	1029800	397990	287460	1195900	1328000	1010900	1.97756	0.183447	0.474296	0.429396	0.889245	0.778187	0.216188	0.194185	1.30092	0.380805	0.258108	0.236152	A0LEB1
6.59424	6.22712	6.25589	7.35658	7.42451	7.3265	6.97114	7.03169	6.81405					+			Sf_CoC	24	1	10	10	27.7	44.947	401	0	31.742	185990000	8454000	84599	90973	0	2040100	1183300	1170400	1326000	1336600	1221800	2.9434	0.000590769	1.01011	0.900774	1.90157	0.0664851	0.579877	0.511114	2.42577	0.159496	0.430235	0.401699	A0LEB2
6.10916	5.99569	6.14126	7.31008	7.3243	7.42002	7.07306	7.12785	6.88783					+	+		Sf_CoC;SfMh_CoC	25	1	7	7	20.5	34.43	312	0	36.619	160510000	8917300	99124	104870	141170	3339300	1536400	1460200	782510	912310	541390	4.64759	0	1.26943	1.20206	3.43373	0.00123226	0.947545	0.873322	1.79355	0.286659	0.321888	0.297932	A0LEB3
6.53033	6.42206	6.32482	7.01199	6.87394	6.96482	6.9974	6.88068	7.06337									26	1	6	6	20.7	43.84	396	0	29.086	89256000	4462800	0	0	0	1642800	534020	394980	608100	597400	685460	2.72731	0.0696387	0.524513	0.489346	2.64684	0.0631994	0.554745	0.513724	0.17045	0.915417	-0.0302323	-0.0283328	A0LEB4
6.36451	6.37566	6.5064	6.73602	6.72922	6.94697	6.66087	6.50661	6.67949									27	1	7	7	18.9	53.175	466	0	54.375	75749000	2705300	0	0	0	408450	116620	403120	573620	454740	748760	1.99348	0.385724	0.388551	0.358191	1.31542	0.789356	0.200136	0.186824	0.980563	0.496267	0.188415	0.172849	A0LEB6
8.27948	7.98565	8.5175	7.48731	7.85186	7.91127	8.12853	8.15761	8.12185									28	1	35	32	52.5	75.628	691	0	197.99	2037800000	56606000	5144600	2558700	6718900	2649300	1987200	1921600	12019000	6996200	16611000	1.1826	0.194681	-0.510728	-0.424532	0.333984	0.89114	-0.12488	-0.108195	1.35598	0.210982	-0.385848	-0.340558	A0LEB9
6.66338	6.45898	6.50818	6.59723	6.703	6.31033	6.43401	6.02061	5.86757									30	1	4	4	6.7	64.733	567	0	8.6106	30241000	916390	0	0	0	144920	92297	156610	220560	152970	149040	0.0166681	0.992792	-0.00665506	-0.00587647	1.13917	0.397011	-0.436115	-0.369576	0.977596	0.198491	0.42946	0.356142	A0LEC5
6.79336	6.79998	6.86759	7.55954	7.46262	7.6732	7.36048	7.58831	7.71165					+	+		Sf_CoC;SfMh_CoC	32	1	10	10	31.7	45.067	426	0	183.91	404840000	22491000	367650	397000	518440	5009300	1808000	2250400	2705400	3948100	5487000	3.47207	0.00579422	0.744808	0.699147	2.64647	0.0100885	0.733167	0.663166	0.032877	0.975302	0.0116405	0.0103979	A0LEC9
6.23422	6.13389	6.51972	7.09639	7.16929	7.18715	7.12538	7.39312	7.39764					+	+		Sf_CoC;SfMh_CoC	33	1	5	5	46.7	12.665	122	0	39.237	152690000	19087000	244390	0	0	3172800	1379100	1865300	2222600	4805300	5397400	2.70352	0.00279962	0.855002	0.76417	2.63358	0.00123587	1.00944	0.880461	0.753419	0.588131	-0.154438	-0.141143	A0LED5
5.92172	6.76838	5.97768	6.70032	6.43925	6.50496	6.74511	6.49135	6.3307									35	1	6	6	8.3	91.776	815	0	41.098	37143000	928570	251530	0	0	81414	45156	53053	182280	73111	242030	0.50015	0.656183	0.325586	0.253494	0.428893	0.721023	0.299793	0.230822	0.0622625	0.944859	0.0257924	0.0225484	A0LEE9
6.9206	6.90525	6.77965	7.47065	7.57124	7.26014	6.77517	6.7132	6.96278					+			Sf_CoC	36	1	5	5	22.3	22.523	202	0	14.137	184440000	15370000	591040	511070	324270	7039800	2897900	1779400	159820	755840	1310700	2.28674	0.0490378	0.565508	0.513188	0.231125	0.946957	-0.0514525	-0.047321	2.18858	0.0645	0.61696	0.551621	A0LEF1
6.40978	6.2847	6.34639	7.26865	7.28983	7.31012	7.5908	7.69065	7.85655					+	+		Sf_CoC;SfMh_CoC	37	1	23	23	56.3	49.942	435	0	167.31	578000000	28900000	133030	212300	122310	3496200	2132200	2360700	4889200	5424800	10129000	4.80278	0.000595657	0.942576	0.908033	4.04667	0	1.36571	1.25814	2.24346	0.165255	-0.423131	-0.392361	A0LEF2
6.16987	6.75513	6.81588	7.82099	7.83182	8.30617	7.74178	7.65611	7.55771					+	+		Sf_CoC;SfMh_CoC	38	1	12	12	52.6	28.856	266	0	62.931	754260000	50284000	42251	71948	72378	18608000	5454700	8516700	5385200	4939500	7193600	2.24233	0	1.40603	1.11521	2.13701	0.00111937	1.07157	0.883616	0.927278	0.303418	0.33446	0.286216	A0LEF7
6.23582	7.18213	7.41537	8.08664	7.94831	8.02202	7.75626	8.21733	7.77716					+	+		Sf_CoC;SfMh_CoC	39	1	12	12	41.9	35.016	329	0	47.286	974320000	42362000	10897	52538	64081	13839000	5397600	5440600	4158800	7296300	6102400	1.38196	0.00199231	1.07455	0.788451	1.17027	0.00638373	0.972473	0.699254	0.261607	0.733865	0.102075	0.0883346	A0LEF8
6.72066	6.45431	6.63311	6.16897	6.13688	5.60821	6.39368	6.3816	6.4101					+			Sf_CoC	40	1	5	5	12.8	63.994	569	0	18.564	35480000	1223500	0	0	0	70349	0	0	312470	243450	597190	1.47819	0.039513	-0.631343	-0.527005	1.23688	0.780054	-0.207565	-0.192402	1.09483	0.196777	-0.423778	-0.358527	A0LEF9
6.21508	5.84956	6.47554	6.13972	6.35776	6.28715	6.33897	6.48561	6.63143									41	1	4	4	9.4	50.606	448	0	24.331	31976000	1279100	0	0	0	139670	37989	63664	323590	419420	294720	0.15867	0.925137	0.0814878	0.0683291	0.694614	0.676579	0.305281	0.254354	0.989127	0.438964	-0.223793	-0.202329	A0LEG1
7.12545	7.01645	5.95351	7.66808	7.74495	7.86802	7.48907	7.53787	7.32746					+	+		Sf_CoC;SfMh_CoC	42	1	9	9	35.7	28.256	263	0	73.336	435740000	27234000	138870	147350	63832	9032900	3827900	2939400	3609400	4316100	3157800	1.31452	0.00239471	1.06188	0.770419	0.9281	0.0395458	0.753	0.545978	1.63613	0.305757	0.30888	0.284363	A0LEG3
6.06515	6.51354	5.97694	6.71686	6.55343	6.8161	6.3892	5.7557	5.61316							+	Sf_SfMh	43	1	3	3	12.3	36.342	332	0	4.2107	36147000	2780500	0	0	0	1352500	369320	362270	255510	232810	208140	1.30676	0.178605	0.510252	0.431346	0.384994	0.759959	-0.265861	-0.205989	1.44034	0.0365766	0.776113	0.620646	A0LEG4
6.51334	6.47055	6.14601	6.74338	6.50911	6.46858	6.20564	5.99214	5.16976							+	Sf_SfMh	44	1	3	3	19	32.058	294	0	12.527	27415000	2284600	0	0	0	1298600	273780	328470	92025	123460	168240	0.613567	0.797855	0.197053	0.172224	0.807737	0.1928	-0.587456	-0.43958	1.12761	0.047296	0.784509	0.591105	A0LEG5
6.17982	6.92376	6.1327	8.55382	8.37588	8.43411	8.05576	8.10411	8.03862					+	+		Sf_CoC;SfMh_CoC	47	1	12	12	100	10.488	96	0	130.14	2007700000	334610000	739780	1416500	1044900	145100000	47903000	39587000	31127000	33613000	34078000	2.83868	0	2.04251	1.61912	2.52353	0	1.65407	1.31594	2.64635	0.185511	0.38844	0.367865	A0LEH1
8.90594	8.78349	8.99315	9.83126	9.92806	9.81161	9.68058	9.56771	9.6311					+	+		Sf_CoC;SfMh_CoC	48	1	81	69	90.1	57.765	543	0	323.31	64800000000	2025000000	62292000	75276000	72464000	432560000	253770000	256680000	301010000	239300000	331630000	3.77467	0.000590164	0.962787	0.899244	3.34974	0.00742456	0.732269	0.684986	2.04483	0.410175	0.230517	0.219833	A0LEH2
6.32954	6.60162	6.4209	7.38213	7.31848	7.19321	7.2971	7.31063	7.22212					+	+		Sf_CoC;SfMh_CoC	49	1	15	15	15.6	105.36	928	0	32.356	172330000	3666500	0	62816	5342.3	888320	328530	430920	488830	580850	880890	3.01845	0.00227977	0.847253	0.772115	3.21097	0.00415751	0.825932	0.761545	0.126074	0.95216	0.021321	0.0200773	A0LEH3
6.4489	6.44078	6.53396	6.36566	6.16414	5.71486	6.4357	6.38297	6.40254									51	1	3	3	5.8	72.715	636	0	34.713	23926000	725030	0	0	0	211280	117020	14574	129010	98008	155140	0.944515	0.469396	-0.392994	-0.328962	0.941044	0.930424	-0.0674782	-0.0652885	0.77754	0.320921	-0.325516	-0.272862	A0LEK4
6.27548	6.19253	6.22705	7.29874	7.08271	7.28789	7.05656	6.98638	6.96309					+	+		Sf_CoC;SfMh_CoC	53	1	13	13	16	72.897	632	0	34.65	154850000	4424400	4584	0	0	550560	315340	503330	1170100	642900	1237600	3.73959	0.000358707	0.991429	0.922881	4.503	0.00454859	0.770324	0.742848	1.36479	0.432959	0.221105	0.20555	A0LEL0
6.34521	6.29765	6.38954	5.68742	5.72015	5.80703	6.08884	6.16696	6.33459									54	1	2	2	5.6	45.8	408	0	5.8089	8251200	375050	0	0	11440	0	44613	10770	102080	98326	107820	NaN	1	0	NaN	0.889541	0.860565	-0.147332	-0.136774	2.32282	0.140331	-0.458601	-0.424316	A0LEL3
6.46518	6.67802	5.90807	6.53926	6.64093	6.54633	6.36248	6.39658	6.41789									55	1	2	2	6.5	41.582	372	0.00052301	3.7152	29566000	1407900	0	0	20560	522260	219150	200090	124590	143660	177580	0.412667	0.7855	0.225086	0.182718	0.0632903	0.961321	0.0418952	0.0340579	2.13003	0.490943	0.183191	0.176735	A0LEL9
6.38273	6.53936	5.91937	7.5437	7.43965	7.39072	7.20262	7.28841	7.30955					+	+		Sf_CoC;SfMh_CoC	57	1	9	9	30.6	39.686	350	0	40.238	238620000	11363000	42789	0	10148	3866700	1387100	1336900	1301300	1431700	1986300	2.44986	0.000135371	1.17754	0.988265	2.1918	0.0020797	0.986372	0.829595	1.57683	0.486234	0.191164	0.181077	A0LEN4
6.28365	6.73784	6.58666	6.29543	6.18139	6.43919	5.14294	5.6323	5.52847							+	Sf_SfMh	58	1	3	3	10.8	38.073	334	0	11.507	15670000	783510	114660	9078.7	0	312760	80031	129250	44609	43059	50065	0.686246	0.756467	-0.230714	-0.200107	NaN	1	0	NaN	2.19485	0.0166914	0.870767	0.746477	A0LEN5
6.38958	6.54077	5.92155	6.4587	6.39508	6.51655	6.23213	5.96346	6.01132									59	1	5	5	12.6	46.355	404	0	14.986	20604000	824140	4177.8	3419.6	0	385030	108250	161150	39942	94224	27946	0.383254	0.836236	0.17281	0.14526	0.454412	0.799017	-0.214997	-0.17858	1.90325	0.19827	0.387808	0.355829	A0LEN6
6.69095	6.27907	6.22074	5.79926	5.67189	5.68053	6.38299	6.20841	6.21291									60	1	7	5	8.2	101.89	892	0	8.47	13269000	241250	0	0	0	69065	17939	5905.8	41545	28220	78577	NaN	1	0	NaN	0.334792	0.888179	-0.128817	-0.11117	2.83603	0.0833023	-0.550875	-0.514529	A0LEP2
6.18938	5.58214	6.40382	6.24905	6.2295	6.25261	6.35015	6.64156	6.27964									62	1	5	5	23.2	28.28	271	0	12.061	28271000	2174700	0	588270	0	379160	130810	142530	199260	422000	312690	0.306675	0.832502	0.185275	0.148675	0.606912	0.609601	0.36534	0.287703	0.744483	0.523604	-0.180065	-0.162073	A0LEP7
6.31997	5.86315	6.50609	6.51805	6.24539	6.16495	6.2294	6.40685	6.49496									64	1	3	3	8.9	51.404	483	0	8.8658	41024000	1783600	0	0	136690	264020	66571	41054	252910	352540	669840	0.134248	0.927171	0.0797254	0.0654097	0.288449	0.876828	0.147331	0.122129	0.196289	0.814569	-0.067606	-0.0597044	A0LEQ9
6.36811	6.44308	6.29877	7.12388	7.08973	7.12503	7.07726	7.06397	6.96105					+	+		Sf_CoC;SfMh_CoC	65	1	4	4	5	85.421	767	0	8.3299	96455000	2192200	0	0	0	984120	608980	515360	16516	22870	44301	4.17138	0.00487636	0.742893	0.712095	3.55225	0.0140599	0.664105	0.629159	0.957899	0.77716	0.0787875	0.0758661	A0LER2
6.17447	6.17736	6.3886	6.41805	6.35112	6.23712	6.7549	6.54541	6.60986									66	1	3	3	17.4	22.226	213	0	7.3892	30079000	2313800	0	0	0	569760	208480	141560	560890	343750	489360	0.428413	0.913646	0.0886183	0.0814199	1.84281	0.436092	0.389911	0.356359	1.68157	0.315033	-0.301292	-0.278611	A0LER5
6.90574	6.78226	6.55702	7.92255	8.1817	7.97572	7.7731	7.44284	7.41959					+	+		Sf_CoC;SfMh_CoC	68	1	8	4	12.7	54.009	497	0	55.513	657600000	27400000	62533	155490	14463	8265200	4920900	4513600	4260900	2825000	2381900	3.23368	0	1.27832	1.13216	2.18695	0.00708883	0.796839	0.691014	1.59117	0.140833	0.48148	0.42278	A0LES1
6.38417	6.48609	6.5219	6.99357	5.87298	7.14922	7.45831	7.80364	7.47553						+	+	Sf_SfMh;SfMh_CoC	69	1	5	5	25.4	19.824	181	0	9.3872	209420000	20942000	0	0	0	1111400	290660	885320	5298000	6644900	6711800	0.197848	0.832687	0.207869	0.148044	3.13156	0.000260331	1.1151	0.995907	1.02032	0.0295327	-0.907236	-0.640072	A0LET3
6.57144	6.35738	6.69194	7.01532	6.87772	6.97267	6.51528	6.88206	6.91472									70	1	7	7	30	24.382	217	0	19.876	79129000	5652000	51410	130160	40376	1810400	759840	580380	455890	943760	879820	1.76216	0.336413	0.414981	0.375228	0.645979	0.769895	0.23043	0.198451	0.617058	0.522148	0.184551	0.162693	A0LET5
6.32055	6.69197	5.94619	6.47748	6.49142	6.54534	6.86286	6.67624	6.64422									71	1	3	3	30.1	12.829	113	0	7.1564	46123000	5124700	0	0	62290	821620	365210	545660	1277100	940740	1112100	0.356398	0.826355	0.18518	0.152251	0.838778	0.499831	0.408204	0.333003	1.45382	0.431538	-0.223024	-0.208192	A0LEU3
6.57095	5.86577	6.52703	5.69185	5.74562	5.53166	5.7053	5.84954	5.56061									72	1	2	2	1.1	176.57	1589	0.001003	3.1525	5747900	76639	18184	15408	18406	0	0	0	3940.2	4690.1	16011	NaN	1	0	NaN	1.19249	0.0847622	-0.6161	-0.49571	0.175693	0.867489	-0.0487739	-0.0441277	A0LEV0
6.35225	6.75029	6.08486	6.5934	6.65524	6.68808	7.00783	7.12814	7.09646						+		SfMh_CoC	73	1	15	12	20.5	80.322	728	0	46.414	105690000	2781300	62640	14181	36454	130020	80962	80676	614930	553860	1207600	0.568493	0.741463	0.249776	0.208964	1.59066	0.0293234	0.681679	0.569657	3.16425	0.14653	-0.431903	-0.413122	A0LEV8
6.02058	6.38664	6.23421	7.78204	7.77362	8.02857	7.76056	7.53175	7.83544					+	+		Sf_CoC;SfMh_CoC	74	1	30	30	43.6	68.548	631	0	132.99	816740000	27225000	0	51724	0	5562600	3063500	2654800	4180300	2733700	8978100	3.58536	0	1.6476	1.45145	3.36074	0	1.49544	1.31173	0.542842	0.600875	0.152161	0.135394	A0LEV9
6.40313	6.6495	6.55546	7.17202	7.17114	7.20577	6.90371	6.71931	6.87782					+			Sf_CoC	75	1	4	4	14.8	36.22	324	0	16.567	99818000	5871600	0	0	0	2046100	1029400	1054700	620870	439930	680590	3.05532	0.0136351	0.646944	0.60311	1.49624	0.644011	0.297581	0.272496	2.39658	0.227708	0.349363	0.329976	A0LEW0
7.70603	7.49922	7.6366	8.26019	7.98457	7.98925	7.83648	7.60108	7.79114									76	1	39	36	40.1	98.096	873	0	173.68	845760000	16915000	578840	730110	666160	5243200	2005100	2206300	1583300	930410	2971800	1.87651	0.210858	0.464056	0.418254	0.613929	0.880385	0.128952	0.11784	1.3485	0.282515	0.335104	0.300223	A0LEW2
5.94308	5.99139	6.28783	6.48686	6.56967	6.65835	4.99724	6.18789	5.45921							+	Sf_SfMh	78	1	2	2	6.6	32.06	286	0	5.2833	24681000	1645400	0	0	0	837660	230810	275030	109120	107350	85403	1.86164	0.14602	0.497522	0.444772	0.655878	0.347904	-0.52599	-0.385922	1.36562	0.0147532	1.02351	0.758105	A0LEX6
6.57866	6.54644	6.19258	8.22298	7.29288	7.68466	5.83537	5.71394	6.28008					+		+	Sf_CoC;Sf_SfMh	79	1	9	9	38.8	29.589	281	0	89.578	424410000	30315000	0	0	0	19431000	6852200	3910700	52961	0	68134	1.91975	0.000136264	1.29428	0.998194	1.1008	0.279417	-0.496099	-0.409352	2.30106	0	1.79037	1.35651	A0LEY5
5.9835	5.84569	6.92185	6.66905	6.56694	6.67052	6.40521	6.27724	6.42527									80	1	3	3	15.1	34.993	317	0	7.8613	32898000	2349900	0	0	0	1145200	256040	424670	139800	206040	178150	0.494332	0.57978	0.38516	0.287468	0.127783	0.912905	0.118897	0.0886453	2.00444	0.355333	0.266263	0.251747	A0LEZ7
6.23766	6.20468	6.16337	5.21457	5.6575	5.61335	6.98407	6.90498	6.67558						+	+	Sf_SfMh;SfMh_CoC	81	1	2	2	12	28.592	267	0	4.1514	32649000	2040600	0	60919	0	0	13223	23433	831050	590580	521360	NaN	1	0	NaN	2.62989	0.0203028	0.652976	0.596338	2.89222	0	-1.35974	-1.16363	A0LEZ9
6.00424	6.8417	6.25967	7.18554	7.52775	7.38378	7.21484	7.3798	7.32158					+	+		Sf_CoC;SfMh_CoC	84	1	14	14	32	55.162	503	0	61.248	312130000	12005000	15232	120070	0	2321100	810820	1192900	1653200	1756400	4135300	1.69472	0.00209414	0.997152	0.787064	1.6853	0.00435273	0.936868	0.748016	0.211938	0.83103	0.0602837	0.0542933	A0LF05
6.99273	6.8829	7.03052	7.98916	7.94577	7.92954	7.64065	7.77193	7.71907					+	+		Sf_CoC;SfMh_CoC	85	1	8	8	21.7	25.975	230	0	32.693	676410000	52032000	313390	592480	350890	18156000	8037000	6353400	5645000	6901800	5681400	4.48963	0.000262156	0.986106	0.941195	3.65421	0.00628723	0.741834	0.70088	2.3583	0.382222	0.244272	0.234407	A0LF08
6.11095	6.19704	6.06896	6.82699	6.72387	6.70873	6.55113	6.75126	6.72585					+			Sf_CoC	86	1	2	2	14.3	26.463	237	0	43.961	48721000	4429200	0	32830	0	1483900	651050	541490	510910	710100	498940	3.538	0.014799	0.627544	0.595999	2.77315	0.0640645	0.550432	0.512824	0.455031	0.781027	0.0771127	0.0718626	A0LF10
7.68369	7.55397	7.63034	7.97739	7.9173	7.77242	8.12163	8.1067	8.09489									87	1	15	15	35	44.136	397	0	282.14	1185400000	59269000	1703400	1936800	2843000	15299000	4670100	2641100	10152000	8603700	11420000	1.69009	0.66714	0.266371	0.248587	3.64441	0.132653	0.485076	0.467125	1.62982	0.433576	-0.218705	-0.206068	A0LF13
6.47002	6.65191	6.22112	6.30287	6.3801	5.51886	6.47508	6.68661	5.19297									88	1	2	2	4.7	42.361	384	0	17.103	25097000	1140800	17880	0	0	194920	137640	83404	265640	242120	199180	0.558374	0.567473	-0.380406	-0.292144	0.273554	0.736715	-0.329465	-0.222154	0.0317037	0.903942	-0.0509408	-0.033042	A0LF15
6.39519	6.37005	6.22937	6.59637	6.61521	6.54536	7.25556	7.42522	7.08005						+	+	Sf_SfMh;SfMh_CoC	89	1	16	16	25.7	90.481	839	0	37.567	124920000	2715700	35258	23430	30252	94766	39851	59093	746210	814050	872740	1.98748	0.680437	0.25411	0.240713	2.92245	0.00207773	0.922076	0.829046	2.55415	0.0396639	-0.667966	-0.606245	A0LF18
7.31454	6.99525	7.02662	7.49312	7.64975	7.40584	7.45365	7.28945	7.39738									91	1	8	8	24.4	37.072	353	0	57.486	337920000	24137000	136280	324200	261140	7905200	3198700	2595900	3417800	2747200	3550500	1.50535	0.381807	0.404104	0.359473	1.12092	0.70267	0.268029	0.240936	0.723218	0.627797	0.136075	0.125288	A0LF21
6.73808	5.9901	5.98349	6.26862	5.63481	5.82124	7.21211	7.02898	7.08357						+	+	Sf_SfMh;SfMh_CoC	92	1	4	4	16.5	20.328	188	0	19.822	113290000	10299000	0	0	0	816840	98058	107350	2463700	2554600	4258600	0.452507	0.661986	-0.328998	-0.250534	1.5638	0.00667489	0.870998	0.693331	2.44519	0.0082449	-1.2	-1.00356	A0LF23
6.80967	6.67932	6.81551	7.59372	7.58575	7.69178	7.85145	7.85795	7.88698					+	+		Sf_CoC;SfMh_CoC	96	1	15	15	31.4	58.85	557	0	143.84	1087400000	49429000	177230	238070	162440	3524200	2313300	3385900	11925000	13311000	14392000	3.96972	0.00158049	0.855582	0.810192	4.74553	0.000135737	1.09729	1.04926	2.60054	0.385186	-0.241708	-0.233355	A0LF54
6.48642	6.67526	6.59823	6.0216	5.93254	5.92458	5.6774	5.75488	5.44848					+	+		Sf_CoC;SfMh_CoC	98	1	5	5	6.7	100.84	910	0	8.3503	3435100	78070	0	0	0	23505	17206	11254	6037.1	14674	5393.1	3.24172	0.0154472	-0.627063	-0.589885	3.06687	0.00122868	-0.95972	-0.866897	1.57463	0.276778	0.332657	0.303217	A0LF60
7.0029	6.93517	6.97709	7.97795	8.19932	8.13162	7.71745	7.51274	7.68229					+	+		Sf_CoC;SfMh_CoC	100	1	9	9	25.1	45.597	418	0	171.22	825220000	45846000	465000	677440	808470	15869000	8869500	7307600	4542200	3225900	4080700	4.10641	0.000141553	1.13124	1.05882	3.25965	0.0147338	0.665769	0.624428	2.16038	0.139417	0.465471	0.426643	A0LF64
6.01046	5.74695	5.81271	7.404	7.32058	7.31146	7.20766	7.08322	7.15162					+	+		Sf_CoC;SfMh_CoC	101	1	7	7	16.7	42.593	389	0	26.498	168610000	9918500	126290	34367	0	2797200	1491500	1012400	2283600	957760	1215400	4.21523	0	1.48864	1.37267	3.92069	0	1.29079	1.18751	1.88265	0.469286	0.197848	0.189057	A0LF65
7.28753	7.30585	7.23419	5.74196	5.71539	6.1761	5.51873	5.30758	5.3982					+	+		Sf_CoC;SfMh_CoC	102	1	3	3	20.2	13.498	124	0.0010132	3.2587	81785000	11684000	2393400	3106300	3759300	581200	285080	216060	562370	348990	430880	3.12241	0	-1.39804	-1.21476	5.06358	0	-1.86769	-1.75398	NaN	1	0	NaN	A0LF66
6.21991	6.61	6.02338	7.48598	7.41492	7.25955	7.57334	7.59608	7.49449					+	+		Sf_CoC;SfMh_CoC	105	1	11	11	38.1	42.355	396	0	86.666	293000000	14650000	102930	153910	40914	3020700	900900	442820	2279200	3972400	3736400	2.4008	0.000359833	1.10238	0.930362	2.71718	0	1.2702	1.08092	1.07169	0.538539	-0.167819	-0.156314	A0LF76
6.20779	5.94056	6.24656	6.38507	6.60587	5.80854	5.61437	5.5556	5.76882									106	1	3	3	6.5	48.639	432	0	5.122	26025000	1369700	0	0	0	217360	279810	187740	277760	130160	276880	0.202913	0.883433	0.134856	0.107335	NaN	1	0	NaN	1.1851	0.0906448	0.620227	0.497759	A0LF77
6.51158	6.38201	6.40769	6.63902	5.50912	6.28876	6.34743	6.34992	6.71838									107	1	6	6	15.1	66.903	616	0	10.033	43326000	1604700	0	0	0	415740	8893.4	87509	82799	279150	730590	0.356698	0.728683	-0.288121	-0.215616	0.106312	0.961208	0.0381511	0.0337786	0.385949	0.376866	-0.326272	-0.240624	A0LF85
6.01825	6.65442	6.13666	6.75126	6.72838	6.81096	7.09001	6.94922	6.88524						+		SfMh_CoC	109	1	6	6	16.3	38.155	338	0	8.346	80419000	4730500	0	82328	0	1230400	514320	438730	950380	705240	809200	1.17911	0.227949	0.493754	0.412535	1.5833	0.0231412	0.705045	0.585351	1.4975	0.449317	-0.211291	-0.198339	A0LF98
5.86061	5.98056	6.3458	5.73234	5.53862	6.16571	6.54083	5.43028	6.62209									110	1	2	2	7.7	27.011	248	0.00051653	3.5012	22449000	2040900	0	0	0	257190	92078	61298	470830	639020	520430	NaN	1	0	NaN	0.120075	0.906301	0.13541	0.0959537	0.379369	0.325474	-0.385508	-0.270189	A0LFA3
6.10934	5.83504	6.40038	5.88229	5.77695	5.55911	6.41972	6.28176	6.29493									114	1	3	3	9.5	61.528	576	0	12.844	28563000	1142500	0	0	0	0	21006	68325	319670	271750	461780	NaN	1	0	NaN	0.571627	0.790598	0.217218	0.185809	2.31687	0.0696962	-0.592688	-0.536455	A0LFB5
5.98543	5.64211	6.16059	6.31294	5.34056	6.74162	7.02633	6.63459	6.70642						+		SfMh_CoC	115	1	4	4	14.4	61.829	585	0	43.89	82639000	3060700	102510	252720	252020	147820	117750	209860	636750	432950	908330	0.173545	0.841963	0.202332	0.140356	1.94184	0.00531777	0.859736	0.719971	0.693802	0.112093	-0.657404	-0.459205	A0LFC0
6.50232	6.39273	6.1737	5.71493	5.66566	5.9204	6.16155	6.32031	6.54991									116	1	4	3	6.4	72.787	644	0	8.0222	29430000	865580	0	16324	5370	8962.5	0	0	171600	166460	496860	NaN	1	0	NaN	0.0278744	0.988714	-0.0123232	-0.0107302	1.86634	0.08675	-0.576925	-0.50737	A0LFC2
6.25395	6.40692	7.66354	7.44122	7.73491	7.52183	7.06149	7.29877	7.31048					+			Sf_CoC	117	1	5	5	22.2	19.642	171	0	16.883	239230000	29903000	6204000	0	6741500	5637600	3868400	1676800	1304000	1914400	2556500	0.803839	0.0307201	0.791185	0.543744	0.421657	0.561268	0.448775	0.308678	1.34137	0.271492	0.34241	0.305889	A0LFC3
5.9227	6.2277	6.35586	7.2085	6.96533	7.2905	6.66565	6.51404	6.65234					+			Sf_CoC	118	1	2	2	20	7.5339	65	0	8.6558	87806000	43903000	0	0	0	18215000	8707800	8849300	2970400	1720400	3440400	2.44002	0.00114513	0.986023	0.849023	1.49041	0.340789	0.441923	0.388569	2.12289	0.0928085	0.544099	0.49062	A0LFC4
6.35648	6.60452	6.50713	7.60917	7.30608	7.38718	7.61601	7.59512	7.4262					+	+		Sf_CoC;SfMh_CoC	120	1	18	18	24.6	87.636	800	0	70.079	224480000	5612000	39290	86942	58576	1145700	339140	584820	1473900	785690	1097800	2.91045	0.00114399	0.944767	0.846709	3.4491	0.000382892	1.0564	0.965725	0.440704	0.691797	-0.111637	-0.100691	A0LFC7
5.83546	6.31957	6.79521	6.6392	6.48889	6.05529	6.30062	6.61649	6.4892									121	1	5	5	6.3	110.49	1009	0	10.793	35258000	652930	7581.8	0	0	171090	79897	100100	36099	43368	214800	0.0839644	0.935756	0.0777133	0.0585312	0.20069	0.879813	0.152022	0.117677	0.139053	0.806402	-0.074309	-0.0620463	A0LFD0
6.3801	6.14555	6.66933	6.08055	6.13663	5.99029	5.90354	5.85914	5.86971									123	1	2	2	10.6	21.182	189	0.0005176	3.5563	18680000	1556600	296760	407150	53862	366490	117310	86467	85749	64532	78328	0.980405	0.586318	-0.329168	-0.284413	1.57426	0.163303	-0.520862	-0.452111	1.89481	0.480449	0.191694	0.183496	A0LFD9
6.62833	6.16616	6.65108	6.83735	6.67701	5.00141	5.7751	5.06686	6.49506									127	1	2	2	7.8	35.061	320	0	5.0285	34346000	3122300	0	0	0	1567900	551910	438820	12142	92744	458850	0.19583	0.77121	-0.309931	-0.192747	0.729026	0.0967186	-0.702852	-0.487576	0.212525	0.394917	0.392921	0.22879	A0LFE6
5.926	5.85222	5.95249	6.93442	6.75109	6.82228	6.72446	6.60468	6.61307					+	+		Sf_CoC;SfMh_CoC	128	1	5	5	20.3	34.707	325	0	12.458	54805000	3653700	0	0	0	1540800	487430	517100	362890	329340	416180	3.95281	0.00104925	0.925695	0.872296	3.94777	0.00618279	0.737167	0.702805	1.33899	0.491395	0.188528	0.176878	A0LFE7
5.88609	6.01182	6.31586	6.31618	6.36762	6.4014	6.11737	5.26064	5.68736									129	1	2	2	5.9	44.159	407	0	7.6944	14627000	562580	0	0	0	291770	91551	109280	29636	11774	28570	1.05013	0.648415	0.290474	0.257067	0.618068	0.584994	-0.382802	-0.299466	1.27079	0.068129	0.673277	0.539244	A0LFE8
7.93913	8.33475	8.10123	8.46328	8.14183	8.08938	8.31307	8.45286	8.30636									130	1	10	10	77.6	14.463	134	0	77.645	2636300000	329530000	2405700	52368000	767300	77846000	15555000	18199000	52007000	53979000	56407000	0.258614	0.902781	0.106454	0.0914671	0.869549	0.759401	0.232388	0.206685	0.425966	0.663225	-0.125934	-0.111817	A0LFF3
6.23834	6.31026	5.80398	7.31031	7.13618	7.0855	6.61727	6.93311	6.94584					+	+		Sf_CoC;SfMh_CoC	131	1	4	4	18.5	36.089	325	0	85.829	109830000	5230100	56239	61055	29563	2147800	434990	1037400	354280	521910	586920	2.45169	0.000593203	1.05981	0.904138	1.69529	0.0193659	0.714549	0.599857	1.27313	0.271389	0.345256	0.306292	A0LFF4
8.09594	8.39564	8.29629	8.75787	8.69203	8.64321	8.54845	8.59705	8.66308									132	1	12	12	81.2	14.374	133	0	94.997	4453300000	890660000	17066000	41056000	21898000	281560000	131780000	104310000	64309000	139550000	89133000	2.00487	0.27185	0.435077	0.397623	1.64756	0.555882	0.340236	0.310947	0.944412	0.730133	0.094841	0.0905854	A0LFF5
8.87751	8.84407	8.90428	9.06494	9.04556	9.10568	9.37029	9.30466	9.39766									133	1	50	49	65.8	62.09	559	0	323.31	28377000000	1051000000	16039000	32854000	25564000	102530000	54299000	65059000	251670000	203490000	299490000	2.8617	0.772011	0.196773	0.192003	3.91364	0.132549	0.48225	0.467012	3.01836	0.317471	-0.285478	-0.276414	A0LFF6
8.61479	8.75528	8.78995	9.59224	9.54048	9.50738	9.42352	9.6852	9.67369					+	+		Sf_CoC;SfMh_CoC	134	1	39	39	76.9	35.69	329	0	323.31	36276000000	1909300000	13615000	23760000	23001000	446180000	250400000	199490000	246210000	338610000	368030000	3.8233	0.00208015	0.826695	0.78066	3.01223	0.00310196	0.874134	0.794106	0.206369	0.869659	-0.0474389	-0.043567	A0LFF8
9.08565	9.14286	9.23907	9.37276	9.4249	9.33349	9.81398	9.71722	9.8712						+		SfMh_CoC	135	2	85	85	79.1	73.04	661	0	323.31	73077000000	1923100000	19593000	35377000	30040000	196250000	97991000	84802000	446570000	391280000	621180000	1.88185	0.738915	0.22119	0.210255	3.2783	0.0179983	0.644941	0.606473	2.90375	0.159569	-0.423751	-0.402745	A0LFF9;Q2FNH5
6.36527	6.44997	6.23911	7.78734	7.76913	7.75472	7.61628	7.91697	7.77406					+	+		Sf_CoC;SfMh_CoC	136	1	2	2	18.3	11.088	93	0	6.4857	556010000	139000000	574680	862750	348290	38831000	12147000	11494000	23878000	26293000	24573000	4.6661	0	1.41895	1.33613	3.73855	0	1.41766	1.28147	0.00485854	0.997139	0.00129573	0.00119164	A0LFG0
7.14057	7.27823	7.11451	7.60899	7.71262	7.8559	7.94679	7.8535	7.60239						+		SfMh_CoC	137	1	12	12	50.2	29.417	261	0	60.224	572190000	38146000	358520	851210	333720	9055000	4831600	4634700	7570200	6169100	4341800	2.47461	0.0556195	0.548067	0.503844	2.25414	0.0331429	0.623124	0.559006	0.235491	0.791809	-0.0750564	-0.0666988	A0LFG2
6.16936	6.50059	6.59928	6.88112	6.90637	7.00281	5.11564	6.82978	6.74132									138	1	4	4	12.2	48.184	451	0	10.312	67250000	5604200	142460	0	138960	2062000	1093100	806530	363580	378590	618940	1.70017	0.141105	0.507023	0.446637	0.124112	0.875036	-0.19416	-0.123497	0.556564	0.123178	0.701183	0.449922	A0LFG3
6.24688	6.27889	6.69383	5.90673	5.84591	6.32822	6.32877	6.35021	6.27678									139	1	3	3	9.9	45.449	424	0	6.5717	15960000	613840	0	0	0	135180	74007	111400	89748	119980	83530	0.84271	0.512087	-0.379581	-0.313939	0.237784	0.919926	-0.0879448	-0.0767684	0.887007	0.353915	-0.291636	-0.25289	A0LFG5
6.34578	5.93853	6.221	6.5552	6.39477	6.38263	5.51916	6.11548	6.12094									140	1	2	2	10.3	19.555	174	0	8.1816	18336000	1833600	0	0	0	795930	389460	308710	76611	121450	141460	0.973812	0.676341	0.275762	0.24346	0.463139	0.763757	-0.249915	-0.202654	1.19209	0.133322	0.525677	0.435419	A0LFG8
7.9348	8.36912	6.49327	9.50157	8.99183	9.03052	9.18261	9.32862	9.39971					+	+		Sf_CoC;SfMh_CoC	141	1	3	3	26.2	11.66	107	0	43.697	10140000000	1448500000	6067500	21574000	3543400	344350000	106540000	104860000	239480000	272470000	349640000	1.25325	0.000135667	1.57558	0.990843	1.39332	0	1.70459	1.08536	0.297671	0.667648	-0.129011	-0.109716	A0LFH3
6.20835	6.70285	6.50619	6.58597	5.8419	5.81328	6.43138	6.31199	6.28558									143	1	6	6	9.7	87.136	773	0	9.7469	12045000	267660	0	0	0	24363	1265.4	13537	52498	55101	120900	0.60377	0.53703	-0.392081	-0.303723	0.3582	0.886586	-0.12948	-0.112535	0.438379	0.432157	-0.262601	-0.208932	A0LFH6
5.97473	6.26339	7.07324	6.92327	6.54219	6.83061	6.81094	6.80319	6.69038									144	1	6	6	14.4	50.601	450	0	26.511	105240000	3758500	276590	230480	353820	320570	234280	187500	704920	749900	700410	0.398726	0.675869	0.328238	0.243456	0.427176	0.687446	0.331051	0.248706	0.0076256	0.995034	-0.00281254	-0.00250856	A0LFH9
6.17324	6.17499	6.24981	7.0582	6.81359	6.75881	6.76305	7.00406	6.88997					+	+		Sf_CoC;SfMh_CoC	145	1	3	3	29.4	11.669	102	0	40.622	67771000	11295000	0	0	0	1304400	204470	190340	2481800	4959800	2154300	2.68211	0.0127534	0.677519	0.618494	3.12312	0.0123646	0.686347	0.639033	0.0256326	0.980469	-0.0088288	-0.00791542	A0LFI0
6.26419	6.16534	6.9144	6.37712	6.08268	5.89685	6.2606	6.29609	6.0569									147	1	8	8	11.2	96.981	864	0	26.649	11844000	303700	0	0	0	56050	14008	19735	107530	68132	38244	0.530064	0.645846	-0.329093	-0.258435	0.421094	0.776638	-0.243443	-0.195304	0.209367	0.776777	-0.0856493	-0.073935	A0LFI3
7.18478	7.01038	6.99839	7.86856	7.82166	8.08704	8.4036	8.50096	8.33066					+	+		Sf_CoC;SfMh_CoC	148	1	33	33	58	83.455	762	0	220.63	1754700000	42798000	193040	511790	256680	1921400	972120	1266400	14570000	7325300	15782000	2.97468	0.00208612	0.861234	0.781832	4.18409	0	1.34722	1.24991	2.15263	0.123172	-0.48599	-0.443624	A0LFJ0
6.70442	6.06931	6.03383	6.8649	6.78628	6.79359	6.85052	6.70021	6.63111									149	1	5	5	16.2	38.431	346	0	12.36	56730000	2701400	0	0	8737.9	937400	431070	239360	467380	285530	331960	1.17014	0.138265	0.545736	0.447583	0.942797	0.386341	0.458091	0.373257	0.559812	0.75524	0.0876455	0.0819536	A0LFJ5
6.52244	6.36836	6.48242	7.23295	7.35376	7.24873	6.86191	7.12905	6.85444					+			Sf_CoC	150	1	5	5	24.8	27.455	246	0	17.632	135370000	10413000	100840	95171	45581	3382900	1897600	1299000	908390	1601200	1082600	3.78893	0.00218182	0.820739	0.774476	2.07514	0.176595	0.490724	0.445534	1.55183	0.281761	0.330015	0.300573	A0LFJ8
6.72608	6.33893	6.0853	5.37671	6.30419	5.5901	6.95085	6.62504	6.17356							+	Sf_SfMh	151	1	2	2	17.5	20.001	183	0	15.068	23323000	2915400	0	0	0	0	154350	61241	996220	937310	766240	0.865474	0.0986092	-0.626438	-0.468649	0.274002	0.835571	0.199713	0.154529	1.07949	0.04	-0.826151	-0.607567	A0LFK2
6.27235	6.15195	6.52642	7.06896	6.83969	7.15131	6.8847	6.8853	6.83662					+			Sf_CoC	152	1	10	10	22.1	69.952	647	0	40.01	61308000	1857800	0	0	0	350100	122490	213220	279670	350920	541410	2.08398	0.0130658	0.703079	0.614322	2.10957	0.0840674	0.55197	0.496579	0.731685	0.595053	0.151109	0.138048	A0LFK9
6.6616	6.09859	6.69631	7.28051	7.41308	7.33108	7.27866	7.20507	7.25271					+	+		Sf_CoC;SfMh_CoC	153	1	11	11	22.9	65.747	617	0	47.252	270110000	7717400	22476	18415	0	969690	592490	753040	1716500	1571700	2073100	1.90966	0.00466058	0.856061	0.714856	1.75562	0.0126323	0.759982	0.636016	1.01965	0.724654	0.0960786	0.0920089	A0LFL1
7.06013	6.29911	6.50069	6.84222	6.82492	7.02873	7.7867	7.60507	7.75504						+	+	Sf_SfMh;SfMh_CoC	155	1	17	17	17.5	114.17	1055	0	61.99	254340000	5915000	388340	126800	46244	363690	115030	254710	1294200	1614400	1711600	0.516327	0.711582	0.278647	0.225296	2.02259	0.00112157	1.09563	0.887556	3.16422	0.0155443	-0.816979	-0.752286	A0LFM7
6.57992	6.05005	6.4316	5.99951	6.1517	6.12756	6.37326	6.39792	6.4313									157	1	9	9	19.2	68.346	636	0	27.781	24346000	839510	0	0	0	21941	1632.4	13862	232830	205050	364190	0.724976	0.713481	-0.260935	-0.224029	0.106791	0.954594	0.0469704	0.0405366	2.44833	0.294784	-0.307905	-0.293208	A0LFN7
5.79774	6.48832	6.34418	6.19418	5.95576	6.69009	6.12558	5.37639	6.26802									158	1	2	2	10.7	20.771	197	0	4.9593	14873000	1652500	0	0	0	442180	0	523740	171620	121910	393080	0.0819369	0.941131	0.0699339	0.0537256	0.341449	0.751583	-0.286749	-0.21281	0.435216	0.336925	0.356683	0.263999	A0LFP0
5.99012	5.83465	6.55122	6.29299	6.57163	5.80397	6.07759	6.32329	6.15549									160	2	5	5	8.6	72.451	652	0	9.1865	23553000	672930	0	0	0	357180	60846	57959	40563	61950	94433	0.113167	0.920198	0.0975296	0.0743045	0.0935702	0.945368	0.0601247	0.0489065	0.0547093	0.912209	0.0374049	0.0302682	A0LFP8;A0LN68
6.05469	6.23406	6.57359	5.82093	5.59117	6.41162	6.47139	6.39092	6.35432									162	1	4	4	9.4	60.992	554	0	7.41	38796000	1436900	0	0	0	62929	40629	87375	465440	306070	474440	0.529563	0.620954	-0.346206	-0.268823	0.308687	0.899215	0.118097	0.102157	0.875891	0.183745	-0.464303	-0.372397	A0LFQ3
6.24912	5.5756	5.94951	7.35259	7.22541	7.09384	7.13814	7.10578	7.19304					+	+		Sf_CoC;SfMh_CoC	163	1	5	5	26.8	27.565	246	0	12.772	161050000	12388000	58142	952400	44473	3615300	1598800	734250	1299600	1766300	2319000	2.47008	0	1.29921	1.07492	2.4668	0.000134031	1.22091	1.02042	0.423277	0.779107	0.0782913	0.0725645	A0LFQ4
6.23428	6.65844	6.32631	6.50405	5.46407	6.39487	5.50234	5.42172	5.39653									164	1	3	3	5.2	63.053	559	0	6.8821	14616000	429900	0	0	0	152070	40036	91957	8448.9	62958	74430	0.331931	0.738449	-0.285347	-0.210709	NaN	1	0	NaN	0.961618	0.0850345	0.680799	0.511298	A0LFQ8
6.18799	6.26039	6.24048	5.70561	5.6722	5.76269	5.10781	5.01118	6.67247									165	1	2	2	25.4	7.5353	67	0	11.31	21485000	7161800	0	0	0	686590	241330	319560	1717600	2172200	2024600	3.9533	0.0603214	-0.516122	-0.499092	0.514865	0.274041	-0.632468	-0.41101	0.0758923	0.776058	0.116347	0.0755975	A0LFR4
6.31869	6.27724	7.02727	7.74526	8.02449	7.78834	7.74141	7.63656	7.66651					+	+		Sf_CoC;SfMh_CoC	166	1	17	17	37.1	38.83	353	0	60.152	581260000	27679000	0	85021	143990	8346700	4547800	3532100	3433400	3522400	4067500	2.14866	0.000139797	1.31163	1.04229	2.01415	0.000593035	1.14043	0.915723	0.863381	0.538302	0.171203	0.156747	A0LFR5
5.96204	5.82521	6.15703	7.59892	7.30005	7.18729	6.36103	6.51821	6.57769					+		+	Sf_CoC;Sf_SfMh	171	1	10	10	19.8	53.03	470	0	27.337	128130000	6101200	20176	0	0	3044000	1099900	973740	228710	336560	398090	3.04527	0	1.38066	1.19429	1.91458	0.163798	0.504214	0.451822	2.49281	0.0155616	0.876447	0.769639	A0LFS3
6.37852	6.52849	6.093	6.36491	6.42387	5.60134	6.60494	6.6825	6.5084									173	1	2	2	15.4	8.9912	91	0	12.938	25851000	6462700	0	0	0	1121300	639180	235380	1749400	1380800	1336600	0.277852	0.820253	-0.203297	-0.157097	0.901332	0.716647	0.265275	0.233251	0.803412	0.186371	-0.468572	-0.369059	A0LFU1
6.77804	6.37959	6.27239	5.71068	5.75126	6.12205	5.48154	5.67952	5.51694					+	+		Sf_CoC;SfMh_CoC	174	1	3	3	5.5	63.796	579	0	7.6897	7640400	282980	0	0	0	9291.2	8532.4	41191	80420	57654	85890	1.41845	0.0497963	-0.615339	-0.51194	2.28593	0.00360485	-0.917337	-0.7871	0.980325	0.336408	0.301998	0.263896	A0LFV2
6.52025	6.3915	6.18416	5.925	5.94129	6.32181	7.52836	7.78776	7.70941						+	+	Sf_SfMh;SfMh_CoC	175	1	2	2	3.6	46.526	417	0.0048733	2.7808	335300000	30482000	0	0	0	1799900	2062500	3118500	5999600	10090000	7411900	NaN	1	0	NaN	3.33666	0	1.30988	1.16492	3.36439	0	-1.61247	-1.40131	A0LFV5
6.50834	5.88869	6.83187	7.15269	7.20167	7.18963	7.90213	7.91157	8.04442					+	+	+	Sf_CoC;Sf_SfMh;SfMh_CoC	176	1	4	4	14.7	28.645	252	0	17.286	458970000	28685000	0	0	76344	3065000	1498300	1321000	7428500	8064900	7231500	1.30478	0.0134472	0.771698	0.604257	2.27377	0	1.54308	1.20506	4.04842	0.0208571	-0.771381	-0.73588	A0LFV6
5.90245	6.02127	6.8883	8.39948	8.26984	8.21455	9.10302	9.14411	9.03189					+	+	+	Sf_CoC;Sf_SfMh;SfMh_CoC	177	1	53	53	59.3	86.353	804	0	323.31	5895200000	143790000	37027	106630	260500	7786600	3498200	3123900	46311000	34230000	48431000	2.51789	0	2.02395	1.53853	3.07992	0	2.82233	2.15045	3.62811	0.0169	-0.79838	-0.750457	A0LFV7
6.467	6.24286	6.49486	6.65435	5.86091	6.41772	6.82887	6.94532	6.96525									178	1	2	2	7.6	20.844	184	0	13.584	53384000	6673000	0	0	0	1509100	409590	487800	1013500	1362500	1890500	0.134443	0.921695	-0.0905817	-0.0725618	2.31835	0.128424	0.511573	0.469164	1.18448	0.0943505	-0.602155	-0.486002	A0LFV8
6.45356	6.52489	6.59162	6.03266	5.70187	7.15676	6.11657	6.30976	5.97359									179	1	5	5	8.4	70.401	651	0	8.8403	26529000	780260	0	29909	31703	89138	26778	311330	84291	183130	23983	0.196697	0.820008	-0.226257	-0.156893	1.68352	0.446992	-0.390048	-0.352906	0.133813	0.659014	0.163791	0.112885	A0LFW2
6.23182	6.61635	6.28878	6.49868	6.56949	6.54399	6.25921	5.58198	6.04902									180	1	2	2	3.9	62.415	557	0.0010121	3.2557	28437000	917330	0	0	40796	162650	113000	136000	136050	124610	204230	0.580711	0.84069	0.158406	0.141233	0.825647	0.488846	-0.415579	-0.336977	1.33474	0.0967291	0.573985	0.477842	A0LFW4
7.03695	7.29574	7.07423	7.51599	7.62317	7.33724	7.49432	7.42689	7.43141									181	1	4	4	18.7	14.894	139	0	16.422	293290000	32588000	704730	1665500	896750	8027700	5526500	2808600	4331400	4058400	4568500	1.42861	0.497879	0.356492	0.319409	1.70703	0.6023	0.315232	0.290898	0.182343	0.881432	0.0412601	0.037986	A0LFX1
7.77581	7.72206	7.91947	7.16489	7.44348	7.23877	6.55233	6.63672	6.98482						+		SfMh_CoC	183	1	6	6	30.9	23.42	204	0	48.591	232860000	33266000	5116100	7759600	4834900	5660300	4505400	2361400	378870	737370	1912300	2.1646	0.0897228	-0.5234	-0.47493	2.76359	0.000380952	-1.08116	-0.944337	1.62971	0.0943317	0.557758	0.48232	A0LFX4
6.33861	5.7693	6.37076	7.42185	7.41338	7.31152	6.91624	6.86704	7.00061					+	+		Sf_CoC;SfMh_CoC	186	1	6	6	12.4	38.108	355	0	23.803	113470000	12608000	0	514520	1125500	863390	845820	2683700	2204300	1742000	2628400	2.45246	0.000138239	1.22269	1.02015	1.74021	0.0123032	0.768402	0.64076	3.00178	0.134632	0.454289	0.431544	A0LFY5
7.11123	7.19134	7.25464	7.41469	7.08253	7.27996	7.00017	6.9735	7.14734									187	1	5	5	20.4	20.535	186	0	8.2828	141480000	28296000	2095500	4697200	2778300	6234000	2654600	2734800	2280500	1995900	2825400	0.281133	0.926662	0.0733245	0.066357	1.00095	0.860644	-0.1454	-0.136125	0.924307	0.451226	0.218725	0.196949	A0LFY6
5.95339	6.41809	6.61929	6.67339	6.35624	6.34928	5.99809	6.07258	5.97316									190	1	5	5	10.2	46.381	413	0	26.998	50209000	2390900	233040	529830	547060	319170	115040	163870	183180	204620	95133	0.225508	0.88551	0.129378	0.105675	0.724352	0.662294	-0.315647	-0.263164	1.79582	0.16006	0.445024	0.400566	A0LG01
6.01421	6.23003	6.67139	7.91863	7.87596	7.85332	7.8873	7.91004	7.95425					+	+		Sf_CoC;SfMh_CoC	191	1	15	15	33.2	52.027	473	0	84.971	1101900000	47909000	33401	0	123000	6043300	3673200	3312200	8961700	9215400	16547000	2.90206	0	1.57743	1.32075	2.93751	0	1.61198	1.34962	0.558459	0.901811	-0.0345561	-0.0336331	A0LG05
6.51176	6.04485	6.67996	6.68226	6.33443	5.78697	5.41035	5.48649	5.81987									192	1	4	3	11	49.414	437	0	45.952	18953000	728980	0	0	0	333960	94319	68025	111820	50618	70227	0.168964	0.882549	-0.144302	-0.109114	NaN	1	0	NaN	1.1307	0.067974	0.695654	0.539544	A0LG07
6.22287	6.37315	6.51566	6.9044	6.80438	6.67416	4.92407	5.22889	5.56144							+	Sf_SfMh	194	1	4	4	6.9	52.802	477	0	7.2395	70457000	2609500	396400	735420	88119	482880	284800	116150	158760	162980	184030	1.7693	0.31551	0.423759	0.382575	NaN	1	0	NaN	2.86776	0	1.55618	1.30143	A0LG23
6.49233	6.25211	6.27592	6.02346	6.55619	6.55013	5.68867	5.73581	5.66262						+	+	Sf_SfMh;SfMh_CoC	195	1	3	3	4.7	62.798	553	0	5.3775	17909000	617550	0	36638	9163.6	103110	99483	128080	81954	84896	74227	0.0660681	0.966518	0.0364733	0.0305881	2.90277	0.0201752	-0.644421	-0.597039	1.72933	0.0497576	0.680894	0.578072	A0LG24
6.20988	5.85625	6.47852	6.9843	6.9232	7.07733	6.8458	6.8504	6.7109					+			Sf_CoC	197	1	5	5	17	37.524	330	0	30.335	76311000	4488900	0	0	0	1635000	673540	544920	553100	602430	479850	1.92558	0.00680927	0.813392	0.686014	1.5398	0.0548997	0.620814	0.523492	1.40157	0.485487	0.192579	0.180988	A0LG29
5.99002	6.62123	6.27179	6.69046	6.60923	6.59871	6.3079	6.37639	6.43804									198	1	4	4	8.1	71.035	626	0	10.85	69624000	2047800	164040	174810	488320	395410	27783	169170	354520	116040	157660	0.850559	0.583338	0.338453	0.28565	0.160685	0.928908	0.0797613	0.0672302	2.25918	0.367759	0.258692	0.246969	A0LG31
6.43235	5.98282	6.27382	7.01381	6.89353	6.88514	5.78693	5.63357	5.05949					+		+	Sf_CoC;Sf_SfMh	200	1	3	3	8.5	32.567	306	0	23.892	40403000	2885900	0	0	0	462800	867680	949510	278010	204600	123300	2.14976	0.0129983	0.701158	0.616112	NaN	1	0	NaN	2.5095	0	1.43749	1.17322	A0LG44
6.15671	6.02029	6.45649	6.44643	6.42472	6.32102	6.29691	6.29642	6.17926									202	1	5	5	8.5	74.808	682	0	24.027	28549000	751290	0	0	0	157120	93543	53173	130200	145710	171550	0.622583	0.810174	0.186224	0.164144	0.126151	0.954703	0.0463675	0.0408652	1.19452	0.608735	0.139857	0.132561	A0LG54
6.16914	6.28245	6.63554	7.40235	5.76204	7.27186	7.49838	7.52122	7.68121						+		SfMh_CoC	205	1	5	4	61.2	7.5455	67	0	10.894	241010000	60253000	280460	0	138140	9884500	2160600	3244000	14733000	14091000	15721000	0.341525	0.570007	0.449709	0.291114	2.8651	0.00013545	1.20456	1.04584	0.643731	0.0926919	-0.754849	-0.493525	A0LG79
6.35062	6.05875	6.29357	5.68638	5.2564	5.75157	6.14482	6.06028	6.17878					+			Sf_CoC	206	1	3	3	3.3	101.19	887	0	6.3467	13044000	260890	22029	98661	39365	4785.1	2607.3	13392	23059	9246.8	47744	1.69507	0.0208351	-0.669532	-0.567794	0.481364	0.90561	-0.106354	-0.0970377	1.61788	0.0938667	-0.563178	-0.485799	A0LG85
6.27852	6.09118	6.5385	6.62319	6.37629	5.98823	6.05679	5.28218	5.70698									207	1	4	4	9.6	59.748	550	0	8.7134	28794000	928850	0	0	0	182000	101360	95548	144980	178000	226960	0.0398973	0.975895	0.026498	0.0216174	NaN	1	0	NaN	1.04722	0.0899341	0.647254	0.501607	A0LG90
6.73405	6.52175	6.6069	7.30685	7.45614	7.54997	7.63058	7.59606	7.77848					+	+		Sf_CoC;SfMh_CoC	208	1	21	21	40.5	72.149	650	0	114.84	612900000	17511000	51739	0	81815	1678800	795530	1085800	4200600	3326600	6290400	3.01702	0.00362047	0.816756	0.746651	3.63839	0.000383282	1.04748	0.96695	1.2018	0.428151	-0.23072	-0.211625	A0LG91
6.27012	6.59367	6.46865	7.51602	7.44248	7.5061	6.94745	6.8635	6.7615					+		+	Sf_CoC;Sf_SfMh	209	1	11	11	31.3	29.911	268	0	84.233	177480000	14790000	0	86980	325100	5370500	3487600	3240300	741410	838460	699870	3.37463	0.00026299	1.04405	0.951751	1.72292	0.38665	0.413333	0.372888	3.37732	0.0453008	0.630716	0.595863	A0LG98
6.37583	6.18761	5.97505	7.74402	7.62192	7.62781	7.2788	7.21032	7.18529					+	+		Sf_CoC;SfMh_CoC	210	1	16	16	39.6	50.555	457	0	183.35	312930000	10431000	20405	0	29174	4908300	1722700	1396200	1007000	602680	744720	3.57713	0	1.48508	1.32313	3.03198	0.000503018	1.0453	0.934064	3.08295	0.143149	0.439781	0.4194	A0LGA1
7.24358	7.42553	7.21128	7.88669	7.66739	7.63246	7.24247	7.24662	7.51753									211	1	11	11	55.6	20.871	189	0	86.104	445290000	44529000	880220	1042900	466350	19122000	6799900	5660600	3154800	2695100	4707500	1.86121	0.281012	0.43538	0.394431	0.137786	0.955973	0.0420718	0.0378064	1.50493	0.202843	0.393308	0.350892	A0LGA2
6.37584	6.11735	6.33088	6.80644	6.84194	6.97337	6.6132	6.74223	6.591					+			Sf_CoC	212	1	4	4	18.9	29.383	264	0	62.562	57721000	5772100	149180	160840	91593	1735400	845490	971750	483410	781740	552720	2.49882	0.0286328	0.599222	0.547472	1.80633	0.474661	0.374114	0.342398	1.50296	0.428675	0.225108	0.210521	A0LGA3
6.08929	6.22597	6.16432	6.3102	5.99864	6.10873	5.25631	5.31578	5.8698									213	1	2	2	9.6	35.033	302	0	8.7667	9410200	495270	0	0	0	205510	82060	98978	28529	33754	46443	0.072896	0.978877	-0.0206656	-0.018797	NaN	1	0	NaN	1.4219	0.0682632	0.658567	0.541767	A0LGC4
6.23034	6.05498	6.16024	6.22932	6.52572	6.56992	6.51589	6.50583	6.72337									214	1	6	6	8.8	71.956	638	0	26.791	59530000	1608900	0	0	0	127190	48852	150450	356180	318110	608120	1.16367	0.637308	0.293135	0.262089	2.11355	0.311749	0.433173	0.398389	0.473163	0.629158	-0.140038	-0.124115	A0LGC6
6.31079	6.17994	5.96699	5.50346	6.2503	6.26503	6.82487	6.63806	6.51907									215	1	10	10	6.7	230.45	2031	0	21.121	29011000	243790	0	10890	0	17125	6101.2	6459	47523	28575	127120	0.209363	0.874512	-0.146312	-0.115146	1.71571	0.17159	0.508091	0.448049	1.15377	0.0827219	-0.654403	-0.51661	A0LGD2
6.3317	5.87671	6.73049	6.12984	6.19197	5.80583	5.78252	6.12814	5.99974									216	1	2	2	5.9	44.764	408	0	17.72	11186000	559300	6787.1	0	0	134110	47920	92859	109570	87875	80172	NaN	1	0	NaN	0.572414	0.646725	-0.342832	-0.270698	0.175409	0.805521	0.0724093	0.0626087	A0LGD5
5.94319	6.18024	6.19397	6.42068	6.37245	6.37599	5.31826	5.32114	5.66369							+	Sf_SfMh	220	1	2	2	10.9	30.28	274	0	5.9307	12462000	733070	0	0	0	436310	153350	143410	0	0	0	1.57458	0.637278	0.283909	0.262183	NaN	1	0	NaN	2.93031	0.00929231	0.955348	0.856268	A0LGF5
7.27121	7.20984	7.32296	7.69158	7.43642	7.34488	7.47315	7.34128	7.37987									222	1	13	13	29.2	37.276	332	0	64.168	320240000	16012000	1591500	1043500	991710	4242600	1010800	928600	1949400	1704700	2549000	0.959801	0.755243	0.222954	0.201084	1.19886	0.87571	0.130094	0.12378	0.347361	0.752018	0.0928609	0.0835928	A0LGF7
6.06366	6.2073	6.35703	5.78513	5.93127	5.73227	5.8892	5.88485	5.3958									225	1	2	2	4.8	62.765	567	0.0010173	3.3238	10042000	313810	0	0	0	29414	20462	20095	99814	87592	56431	1.71801	0.391132	-0.393104	-0.35623	1.23813	0.2753	-0.486047	-0.41039	0.206226	0.76475	0.0929435	0.079153	A0LGH3
7.0799	7.18281	7.26014	8.43087	8.22165	8.28547	8.10068	8.05046	8.0553					+	+		Sf_CoC;SfMh_CoC	228	1	20	20	50.9	40.285	373	0	161.82	1643800000	71471000	457030	896280	547460	27692000	8554200	7600100	9021100	7522700	9180100	3.82798	0.000141069	1.13837	1.05309	4.09016	0.00153462	0.894526	0.848213	1.72399	0.394573	0.243848	0.229193	A0LGH9
6.30656	6.13246	6.2222	6.45741	6.47644	6.77382	8.42969	8.36838	8.41073						+	+	Sf_SfMh;SfMh_CoC	229	1	23	23	40.6	53.228	468	0	72.431	1936100000	80672000	0	0	84857	384820	269010	530930	25697000	21267000	32439000	1.42278	0.514556	0.348816	0.313089	5.66818	0	2.18252	2.07182	4.21573	0	-1.83371	-1.66092	A0LGI7
6.21333	6.18588	6.86811	7.90734	7.9972	8.05763	8.85094	8.74006	8.76597					+	+	+	Sf_CoC;Sf_SfMh;SfMh_CoC	230	1	35	35	54.7	62.858	576	0	323.31	6095000000	203170000	84867	34413	195770	6600500	4056400	5812600	63959000	46258000	76167000	2.63284	0	1.56495	1.27521	3.32937	0	2.36321	1.92841	3.88181	0.0145641	-0.798267	-0.756633	A0LGI9
6.9373	7.14999	6.3022	7.04171	7.1891	7.21125	8.40252	8.29901	8.26907						+	+	Sf_SfMh;SfMh_CoC	231	1	28	25	46.2	61.934	572	0	212.61	2277100000	65059000	451900	995780	158560	990780	696310	712320	21030000	16550000	23473000	0.604225	0.599177	0.350856	0.278422	2.39013	0	1.52703	1.214	4.21327	0.00263415	-1.17618	-1.1025	A0LGJ0
6.56655	6.01437	6.63623	6.91382	6.81881	6.94021	7.03165	6.69438	6.65582									232	1	6	6	38.9	17.554	162	0	12.515	67750000	8468700	0	0	0	2960200	1338400	898390	1145800	1122800	1003200	1.14024	0.252003	0.48523	0.404315	0.777745	0.54512	0.388231	0.315611	0.31798	0.741792	0.096999	0.0862264	A0LGJ1
6.12029	6.38265	6.09637	7.51905	7.80253	7.80348	8.22209	8.12749	8.18532					+	+		Sf_CoC;SfMh_CoC	234	1	9	9	21.8	45.19	417	0	69.647	957660000	50403000	75270	0	0	3476700	3632600	3929400	15672000	11384000	12233000	3.47842	0	1.50858	1.33292	4.48951	0	1.97853	1.80565	2.05274	0.139409	-0.469947	-0.42778	A0LGJ3
6.26827	6.21497	5.86984	7.00221	6.97495	6.74239	6.5894	6.59081	6.36644					+			Sf_CoC	235	1	4	4	16.5	40.019	375	0	6.4345	57741000	2749600	0	0	0	1248200	557010	202580	357790	200070	183860	2.20723	0.00681534	0.788823	0.68615	1.28278	0.461158	0.397858	0.347341	1.61068	0.203714	0.390964	0.351855	A0LGK7
6.5197	6.9723	6.39257	7.45252	7.50304	7.615	7.33726	7.18971	7.38007					+	+		Sf_CoC;SfMh_CoC	237	1	4	4	29.2	23.437	209	0	33.283	274690000	30521000	209490	567860	187930	10308000	3522700	2926900	4656300	3689700	4452300	2.09758	0.00300375	0.895332	0.757244	1.65886	0.0294437	0.674157	0.568846	1.37618	0.43345	0.221175	0.205739	A0LGL4
6.48395	6.72439	6.32811	7.1788	7.12785	6.84381	7.33072	7.40099	7.11998						+		SfMh_CoC	238	1	11	10	26.6	61.838	548	0	62.943	250330000	8632100	0	0	17150	1149600	605110	368630	2170400	1975100	2346200	1.58898	0.103228	0.538002	0.465646	2.24514	0.00848168	0.771743	0.675263	0.805929	0.434462	-0.23374	-0.206097	A0LGL5
6.43444	6.06714	6.42143	7.17653	7.06502	6.97573	7.56606	7.54372	7.68493					+	+		Sf_CoC;SfMh_CoC	241	1	10	10	20.3	69.262	616	0	52.002	476670000	14020000	0	0	0	1133400	556250	446950	3257600	2983400	5642200	2.33616	0.00732509	0.76475	0.674615	3.26336	0	1.29056	1.14406	2.71108	0.0923175	-0.525812	-0.490149	A0LGP5
6.74929	6.64259	7.06625	6.98495	7.14903	7.06737	7.42303	7.30944	7.02243									242	1	8	4	14.5	53.961	496	0	17.531	133720000	7038100	22499	35373	165750	971240	975100	683850	2232400	1112100	839740	0.84753	0.72309	0.247742	0.21813	1.16586	0.401052	0.432256	0.368084	0.650371	0.518953	-0.184514	-0.163538	A0LGP7
6.49092	5.75654	6.53282	6.61288	6.60152	6.60072	6.77096	6.98217	6.87279									246	1	3	3	15.6	25.661	225	0	11.559	53582000	5358200	0	0	0	1265000	433060	338130	666200	1123200	1532500	0.614333	0.60558	0.344949	0.275497	1.11559	0.0956975	0.615218	0.488525	1.93978	0.351658	-0.270269	-0.254704	A0LGS9
6.19584	6.2297	6.30195	6.61187	5.55982	6.45002	6.8057	6.66615	6.44103									247	1	6	6	31.5	25.763	235	0	13.259	33868000	1992200	0	0	0	298050	52012	150360	591470	555320	345010	0.0363504	0.969965	-0.0352586	-0.026539	1.63046	0.437896	0.395134	0.355738	0.554513	0.248543	-0.430392	-0.32026	A0LGT2
6.68878	6.52216	6.41322	7.66927	7.72543	7.6326	7.51495	7.32389	7.40536					+	+		Sf_CoC;SfMh_CoC	250	1	18	18	42.5	52.482	485	0	86.448	419580000	18242000	314060	93669	128300	4276200	1622800	2398900	3472000	3112100	2824400	3.74828	0.000139955	1.13438	1.04594	3.06775	0.00301498	0.873348	0.795842	1.8769	0.36906	0.261033	0.24589	A0LGX7
5.60585	6.59811	6.44408	7.46592	7.45274	7.42123	7.90772	7.74957	7.85434					+	+		Sf_CoC;SfMh_CoC	253	1	15	15	32.8	47.033	427	0	44.997	444230000	22211000	2890.5	0	45834	3905800	1771700	1682400	5031700	4717500	5053700	1.78797	0.00026188	1.23061	0.940412	2.18593	0	1.62119	1.23587	2.89572	0.183946	-0.39058	-0.372582	A0LH00
6.25105	5.87216	6.25515	6.80623	6.70031	6.75998	6.45199	6.46084	6.57095					+			Sf_CoC	254	1	2	2	6	40.433	348	0	12.724	41957000	2468000	0	0	0	971150	351750	338100	225960	257640	323440	2.06875	0.0256191	0.629384	0.556664	1.30185	0.518152	0.36847	0.325324	2.22177	0.364449	0.260914	0.248718	A0LH26
6.09766	6.36925	6.70773	7.46368	7.41581	7.41138	7.52926	7.50603	7.5733					+	+		Sf_CoC;SfMh_CoC	255	1	6	5	28.6	21.235	189	0	15.958	276400000	39485000	0	0	46657	7868800	3346300	2130600	8687800	8440100	8965000	2.37339	0.000957576	1.03874	0.88234	2.52576	0.000257669	1.14465	0.972048	1.8257	0.685984	-0.105906	-0.103235	A0LH27
7.68028	7.8202	7.6184	8.61015	8.65552	8.6588	8.44015	8.40753	8.50772					+	+		Sf_CoC;SfMh_CoC	256	1	48	47	59.8	70.55	641	0	323.31	4191900000	110310000	393610	913130	372590	18903000	11454000	14256000	21663000	14825000	27534000	3.9563	0.000955645	0.935196	0.880832	3.44097	0.00637809	0.745505	0.698966	2.32288	0.480775	0.189691	0.183557	A0LH28
6.10663	6.10768	6.26371	7.62372	7.62483	7.28303	7.30608	7.31503	7.4537					+	+		Sf_CoC;SfMh_CoC	257	1	18	18	29.1	70.409	643	0	96.02	373810000	12058000	43052	94536	56424	2002800	1133400	1344300	1984000	1645300	3754600	3.37945	0	1.35119	1.2009	4.14795	0	1.19893	1.1197	0.545573	0.601905	0.152258	0.135536	A0LH29
8.56582	8.6909	8.79147	8.48236	8.55388	8.63121	8.39464	8.43321	8.58848									260	1	35	35	67.3	45.49	410	0	212.39	5589900000	215000000	7968600	11569000	23148000	40528000	21718000	19182000	23156000	26097000	41631000	0.745465	0.871013	-0.126914	-0.117715	1.12373	0.778758	-0.210618	-0.193557	0.499541	0.769462	0.0837043	0.0779958	A0LH38
7.60783	8.12542	7.93052	8.04202	8.26649	8.2039	8.10873	8.12287	8.09614									261	1	3	3	26.5	16.442	147	0	19.076	1409400000	176180000	2108600	8928900	6860300	46063000	24816000	24080000	20157000	21076000	22088000	0.791151	0.676036	0.282883	0.242802	0.663748	0.779844	0.221328	0.192271	0.384824	0.82132	0.0615555	0.0576729	A0LH39
9.49105	9.41221	9.46336	9.08792	9.10701	9.11621	9.07529	9.07474	9.03794									262	1	48	48	60.1	70.633	634	0	323.31	25011000000	694760000	64495000	97591000	80621000	96755000	55918000	52450000	78757000	81315000	86860000	3.86092	0.429852	-0.351826	-0.343396	3.93892	0.356183	-0.392879	-0.382852	1.29127	0.878642	0.0410531	0.0404503	A0LH40
6.42164	6.27542	6.81739	7.37105	7.42571	7.443	7.18704	7.13912	7.18808					+	+		Sf_CoC;SfMh_CoC	263	1	6	6	17.3	44.988	422	0	17.633	210950000	10548000	9290.1	25653	79971	1859100	1498200	1320700	2272400	2029700	1452600	2.29099	0.00208214	0.90844	0.780895	1.82725	0.0282529	0.666603	0.573328	3.06347	0.381107	0.241837	0.235471	A0LH41
7.061	6.3499	6.61571	7.19438	7.11604	7.46584	7.5401	7.98406	7.46722						+		SfMh_CoC	264	1	15	15	24.2	80.315	739	0	77.486	552800000	12856000	38257	19401	34179	265320	146770	245590	802260	935450	10369000	1.17711	0.091802	0.583218	0.473026	1.70352	0.00369517	0.98826	0.78253	0.982812	0.211681	-0.405041	-0.339464	A0LH42
6.29903	6.72546	6.29228	6.45731	6.06943	5.60481	6.36674	6.41022	6.43984									265	1	3	3	9.5	43.072	390	0	7.5622	28749000	1437400	0	0	0	543660	266900	172090	139830	138050	176900	0.623389	0.52824	-0.395075	-0.307438	0.0812727	0.965885	-0.0333238	-0.0291076	0.662723	0.299097	-0.361751	-0.290018	A0LH43
6.53631	6.24752	6.51851	6.6472	6.6551	6.59775	6.55513	6.53569	6.42653									266	1	2	2	12.1	27.824	240	0	4.09	35624000	2226500	0	0	0	890450	318310	282980	282390	266550	185840	0.981499	0.785741	0.199239	0.18193	0.284294	0.930319	0.0716718	0.0650587	1.35904	0.634036	0.127567	0.122207	A0LH45
6.22623	5.81534	6.18891	6.56025	6.74886	6.78568	7.34692	7.10137	7.2075					+	+		Sf_CoC;SfMh_CoC	276	4	18	18	22.2	91.505	805	0	47.659	67708000	1410600	0	0	0	192960	156600	36274	336340	242890	445510	1.857	0.0319837	0.621436	0.541033	2.8048	0.000260062	1.14177	0.993518	2.19243	0.0988155	-0.520331	-0.473179	A0LHB1;Q74EB3;A0LP36;A0LEY0
6.82873	6.16616	6.01005	6.23812	5.56247	6.25399	6.37276	6.3522	6.27878									277	1	3	3	7.4	75.877	687	0	24.004	11671000	324190	0	0	0	43790	0	60108	73905	78467	67918	0.394737	0.689484	-0.316786	-0.236584	0.000517266	0.99946	-0.000400861	-0.000320031	0.619032	0.350587	-0.316385	-0.25729	A0LHB3
6.23825	6.26891	6.34339	6.30865	5.74888	6.14659	8.3601	8.3881	8.18121						+	+	Sf_SfMh;SfMh_CoC	278	1	12	12	39.6	28.23	260	0	126.32	965090000	80424000	0	29498	94622	610770	43806	196170	24156000	29960000	25332000	0.565733	0.783976	-0.215476	-0.184294	5.02468	0	2.02629	1.89032	3.63603	0	-2.24176	-1.90226	A0LHC3
6.63847	6.45412	6.26749	5.89302	5.44956	5.44671	6.9349	8.11015	8.03507						+	+	Sf_SfMh;SfMh_CoC	279	1	3	3	37.3	6.9098	59	0	5.5643	345680000	115230000	0	0	0	0	0	0	24969000	51969000	38289000	NaN	1	0	NaN	1.45865	0.00112267	1.24002	0.889116	2.16876	0	-2.09694	-1.48954	A0LHC4
7.84024	7.9873	8.09163	6.65643	5.7754	5.87176	8.45174	8.49198	8.36873					+		+	Sf_CoC;Sf_SfMh	280	1	13	13	33.8	32.996	299	0	82.629	1330600000	88707000	4046600	13041000	5927600	327250	68188	82380	22310000	22693000	20211000	2.53686	0	-1.87186	-1.45288	2.3302	0.221378	0.464425	0.429448	2.93978	0	-2.33629	-1.82329	A0LHC5
6.03153	6.15412	6.07931	6.5178	6.51314	6.75027	6.04711	6.56238	6.50819									281	1	3	3	8.7	28.562	263	0	4.2809	46032000	2557400	155330	160750	188370	496370	186730	230000	434640	337080	368090	2.37752	0.103416	0.505417	0.465383	0.783598	0.697281	0.284242	0.243499	0.538539	0.472955	0.221176	0.187239	A0LHD2
6.81303	6.15226	6.68586	7.11992	7.23014	7.18529	7.14613	4.86472	6.85967					+			Sf_CoC	282	1	3	3	10	37.901	330	0	24.712	125170000	6587800	195150	155300	180690	1276000	838200	934640	713270	880150	1414400	1.42613	0.0432774	0.628066	0.521245	0.128041	0.842677	-0.260211	-0.149074	0.546955	0.0832143	0.888276	0.516975	A0LHD7
6.76585	6.82151	6.74978	7.47484	7.31861	7.10853	7.1271	7.12146	7.07525									283	1	7	7	17.1	61.024	539	0	51.454	259320000	10373000	299290	240250	269940	2130400	667940	763170	1843700	1688000	2469900	2.06786	0.0954945	0.521609	0.470628	3.56879	0.531668	0.32889	0.320168	0.83221	0.495649	0.192719	0.174031	A0LHD8
6.6035	5.92999	6.36751	7.16941	7.23404	7.15485	7.1183	7.24334	7.08704					+	+		Sf_CoC;SfMh_CoC	289	1	8	8	23.2	43.955	396	0	35.988	132610000	6314700	9561.4	0	0	1749600	1127000	757710	708770	1187500	774600	1.95084	0.00360037	0.885767	0.738879	1.85759	0.005984	0.849225	0.705923	0.273458	0.898519	0.0365423	0.0346835	A0LHG2
6.07	6.68877	6.34129	6.7784	5.34295	5.65719	6.81594	6.79189	6.81125							+	Sf_SfMh	290	1	9	5	12.5	108.01	990	0	15.904	63792000	1386800	88639	178040	112460	89480	53414	83397	260660	161470	359220	0.395096	0.547905	-0.440506	-0.299455	1.15364	0.386457	0.439675	0.372851	0.945042	0.0363419	-0.880181	-0.613059	A0LHG4
6.39828	6.00906	6.73402	6.08654	5.52392	5.5138	6.2529	6.29104	6.33298									291	1	2	2	3.6	47.36	439	0	6.3035	25330000	1151400	0	0	0	36384	13602	0	293840	335290	472240	NaN	1	0	NaN	0.156623	0.923921	-0.0881462	-0.0728035	1.42595	0.0927914	-0.584222	-0.490672	A0LHG9
5.97795	6.37168	6.04337	5.68516	5.3588	5.8497	6.64836	6.64886	6.6871							+	Sf_SfMh	293	1	4	4	7.4	60.895	555	0	8.8452	106400000	3432300	135270	1624400	33578	90699	26202	18086	447270	392430	664400	NaN	1	0	NaN	1.90856	0.12234	0.530439	0.472557	2.68538	0.00673333	-1.03022	-0.899896	A0LHH2
6.3576	5.81497	6.64623	6.99872	6.80466	6.73687	6.74316	6.69588	6.70731									298	1	16	15	20.4	95.873	840	0	32.308	50248000	966310	0	0	0	225680	137970	154830	135670	99041	213120	1.0532	0.118122	0.573818	0.456864	0.841486	0.43772	0.44252	0.355699	0.756915	0.633742	0.131298	0.1216	A0LHJ3
6.48146	6.17767	5.90724	6.87419	6.93823	7.02371	6.72812	6.29846	6.45427					+			Sf_CoC	299	1	4	4	19.6	34.609	317	0	6.731	67811000	3569000	145510	210060	79995	1556600	392040	625870	325710	124270	108940	1.93678	0.00966464	0.756584	0.645872	0.6641	0.68041	0.304823	0.25233	1.56451	0.159361	0.451761	0.398786	A0LHJ9
6.45125	6.40813	6.40773	5.9832	5.59762	5.92905	6.32158	5.35301	6.16498									300	1	6	4	11.7	69.028	599	0	7.4308	43530000	1243700	0	812690	0	0	7763.2	5573.7	187840	68462	161400	NaN	1	0	NaN	0.724681	0.408821	-0.475848	-0.365889	0.124284	0.752154	-0.1099	-0.0830394	A0LHK2
6.29545	6.32613	6.38173	6.26673	6.41689	6.41577	6.57708	6.62568	6.44166									301	1	2	2	8.2	27.499	256	0.0029571	2.9271	25655000	1603500	0	0	0	310200	195500	163770	294130	351320	288550	0.22379	0.966167	0.0320292	0.0303336	1.61493	0.764801	0.213707	0.201502	1.15013	0.507191	-0.181678	-0.169115	A0LHK5
6.53456	6.35956	6.67253	6.79456	6.90008	7.00557	6.70967	6.9318	7.04025									304	1	5	5	16.1	47.432	440	0	14.989	83549000	3481200	0	0	0	506580	361290	349100	634950	1072600	556740	1.58894	0.438598	0.377854	0.340673	1.30989	0.511431	0.371688	0.328081	0.0178461	0.986923	0.00616535	0.00553052	A0LHK8
6.76978	5.91715	6.32717	6.88846	7.09726	6.98858	6.86342	6.75603	6.88766					+			Sf_CoC	305	1	6	6	15.4	44.735	395	0	26.679	84214000	4010200	12064	0	0	1321300	835710	662670	467380	264470	446610	1.21134	0.0433123	0.653398	0.521271	0.932478	0.311813	0.497669	0.398296	1.0064	0.57531	0.155729	0.145188	A0LHK9
6.18935	5.98334	6.15648	7.16035	7.29935	7.13513	6.82937	7.02906	6.99065					+	+		Sf_CoC;SfMh_CoC	306	1	9	9	15.1	71.534	642	0	30.82	158790000	4071500	40438	31115	9843.5	545370	309390	593280	381870	917040	1243100	3.73456	0.00013732	1.08855	1.00625	3.16336	0.00398892	0.839969	0.771704	1.44932	0.391868	0.248584	0.230238	A0LHL0
8.57596	8.57635	8.54183	9.12415	9.13846	9.05664	9.46553	9.48823	9.57507					+	+		Sf_CoC;SfMh_CoC	307	1	58	58	76.8	56.498	517	0	323.31	34870000000	1245300000	15645000	21226000	18042000	125940000	64252000	73901000	253000000	278330000	395010000	4.39431	0.0395451	0.5417	0.527098	4.93693	0.00059127	0.944895	0.912689	3.18801	0.171054	-0.403195	-0.387002	A0LHL3
6.41385	6.05251	6.45984	7.50678	7.5479	7.44137	7.14727	7.37718	7.20192					+	+		Sf_CoC;SfMh_CoC	309	1	13	12	24.3	49.737	449	0	30.641	318270000	14467000	0	0	0	3068800	1181500	1507900	1866400	3201200	3641000	3.07043	0.00014059	1.18995	1.05075	2.50934	0.0023902	0.933393	0.814281	1.55506	0.380517	0.256557	0.238443	A0LHL7
6.14377	6.08189	6.75274	6.88484	6.96241	6.94528	6.58835	6.59846	6.63227									310	1	10	9	10.5	106.19	962	0	36.873	39252000	1032900	0	0	0	188380	144900	220780	145710	108340	224830	1.31509	0.0616184	0.604709	0.497563	0.5827	0.720755	0.280225	0.23074	3.56002	0.254994	0.324484	0.315949	A0LHL8
6.75143	6.29237	6.33389	7.22539	7.20577	7.14457	7.24239	7.06647	7.04724					+	+		Sf_CoC;SfMh_CoC	312	1	4	4	28.1	10.538	89	0	8.3095	140580000	23430000	554190	0	204200	8136000	3219100	2580100	3821900	1988200	2926200	2.10405	0.0102199	0.732682	0.637892	1.84318	0.0294681	0.659472	0.568902	0.476291	0.788536	0.0732099	0.0686326	A0LHM3
7.30754	7.318	7.41029	7.66808	7.79794	7.75881	7.73784	7.67538	7.72507									313	1	28	28	38.9	76.331	699	0	97.269	619560000	17210000	255280	373470	353110	1949800	1960300	1931100	3559400	1955200	4872300	2.84822	0.330908	0.396332	0.377298	3.20299	0.443754	0.367488	0.354103	0.268913	0.915777	0.0288442	0.0276571	A0LHM4
6.20179	6.07257	6.64251	7.19463	7.24905	7.33122	7.37502	7.20055	6.55509					+	+		Sf_CoC;SfMh_CoC	314	1	3	3	10.5	38.923	351	0	9.2034	127310000	10609000	0	0	0	3495100	1671100	1734600	1946100	1073400	688960	2.23933	0.00157895	0.952677	0.809389	1.14445	0.030474	0.737933	0.566233	0.353603	0.500015	0.214745	0.171452	A0LHM8
6.23223	6.62845	6.19607	8.0731	7.6542	7.80592	7.86067	7.81929	7.91744					+	+		Sf_CoC;SfMh_CoC	315	1	17	17	34.5	57.931	533	0	94.452	415040000	16601000	81830	209450	75286	2229300	973820	1343400	3881500	2917300	4889500	2.89289	0	1.49215	1.25935	3.36506	0	1.51355	1.32606	0.0589274	0.955081	-0.021395	-0.0190059	A0LHM9
6.29979	6.07669	6.19357	5.84664	5.84593	5.66667	6.48542	6.65164	5.38174									317	1	2	2	8.1	30.135	273	0	5.3245	17728000	1181800	127950	33942	0	90526	69316	58141	317720	352110	132140	1.99503	0.34857	-0.403605	-0.370977	0.0140047	0.987854	-0.0170857	-0.0121722	0.406953	0.317023	-0.38652	-0.275502	A0LHN6
6.11757	5.9667	6.3309	6.8565	6.80652	6.67457	6.19948	6.13545	6.55084					+			Sf_CoC	318	1	7	7	18.3	43.468	394	0	20.401	72215000	4012000	0	1558700	0	1066700	259550	341370	160240	170480	454950	2.24334	0.0198834	0.640803	0.572774	0.397582	0.862026	0.156865	0.134437	1.58618	0.139867	0.483938	0.424484	A0LHQ0
6.6462	6.56172	6.92291	7.25127	7.25734	7.31668	7.03499	7.07365	7.18187									320	1	13	13	25.4	47.337	429	0	24.993	214530000	10726000	0	0	166510	1931800	1034000	1098000	1680000	2206400	2609700	2.1517	0.0522532	0.564824	0.508367	1.51853	0.46491	0.38656	0.345883	1.66729	0.504597	0.178264	0.169992	A0LHR1
7.29088	7.62349	7.69453	7.55647	7.38435	7.45407	8.35091	8.1747	8.50496						+	+	Sf_SfMh;SfMh_CoC	321	1	12	12	36.3	20.967	190	0	96.209	990400000	110040000	1616200	3658500	3402300	4187500	1348100	1401200	31192000	17484000	45754000	0.205604	0.930157	-0.0713366	-0.0629027	2.17063	0.00636684	0.807221	0.697814	2.91022	0.0105507	-0.878558	-0.79313	A0LHR3
8.06996	8.08704	8.23211	7.3945	7.20994	7.41375	8.69135	8.45586	8.74353					+		+	Sf_CoC;Sf_SfMh	322	1	52	51	45.2	91.702	816	0	189.6	2262600000	50280000	1352300	2903000	2207200	362680	141740	154060	14831000	9382900	18945000	3.17073	0.00408118	-0.790302	-0.729826	2.09159	0.159186	0.500546	0.454072	3.52403	0	-1.29085	-1.16317	A0LHR4
6.79833	6.64296	6.96289	7.17886	7.14114	7.19019	7.631	7.49126	7.75627						+		SfMh_CoC	323	1	8	8	32.5	26.841	243	0	37.53	271260000	15070000	228360	423700	260530	1514700	586690	612560	4248300	2448300	4747000	1.7709	0.447465	0.368671	0.337132	2.62998	0.00496915	0.824785	0.736443	2.37079	0.140967	-0.456114	-0.423126	A0LHR5
6.32908	6.11808	6.31721	6.86636	6.85319	6.96228	6.75927	6.65216	6.36397					+			Sf_CoC	325	1	4	4	17.9	28.609	263	0	16.146	51879000	3705700	0	0	0	1016600	641860	661450	572860	499900	313000	2.94801	0.0149681	0.639155	0.593684	1.16146	0.590523	0.337011	0.296549	1.15569	0.32698	0.302144	0.269064	A0LHS1
6.168	6.20358	6.74644	6.77888	6.6045	6.54827	6.44195	6.25166	6.76465									326	1	3	3	6.5	43.913	385	0	9.1353	17815000	937620	47311	110580	27914	205390	73579	140270	53689	48568	230320	0.609337	0.711039	0.27121	0.226079	0.179964	0.910651	0.113414	0.0914865	0.405447	0.601497	0.157796	0.135443	A0LHS5
7.89521	7.86849	7.97542	7.94371	7.8276	8.01995	7.90654	7.98222	7.84417									327	1	24	24	35.4	81.155	738	0	126.87	1099800000	26185000	1278800	1452300	1124100	3267400	1530900	2385000	5696100	3158200	6291800	0.0964161	0.981137	0.0173783	0.0163254	0.0133073	0.997541	-0.00206232	-0.0019618	0.101689	0.954696	0.0194407	0.0181909	A0LHS6
7.50655	7.62053	7.48214	7.46638	7.84986	7.71781	7.46168	7.24296	7.29776									328	1	8	8	21.2	45.552	420	0	62.135	430170000	18703000	959300	1319200	1994400	2513800	4620800	2284500	2081800	1393200	1535800	0.516604	0.861016	0.14161	0.126405	1.21337	0.788764	-0.202273	-0.187579	1.2397	0.274835	0.343883	0.304251	A0LHS7
6.02486	6.12599	6.34123	8.16749	8.0209	8.09461	7.24485	7.35369	7.24443					+	+	+	Sf_CoC;Sf_SfMh;SfMh_CoC	329	1	16	16	51.1	34.145	313	0	192.68	701630000	36928000	50307	0	0	18737000	6296300	7566800	1174100	1704100	1399900	4.33062	0	1.93031	1.75095	3.43483	0.000133612	1.11696	1.01531	3.89033	0.0157778	0.81335	0.770373	A0LHT0
6.32285	6.73034	6.49749	6.45142	6.13713	6.09395	6.18239	6.22497	6.46523									330	1	5	5	9	71.28	653	0	14.668	25301000	790660	0	0	0	107830	89804	105560	111650	95674	280140	0.821614	0.667216	-0.289395	-0.2488	0.699866	0.773026	-0.22603	-0.197018	0.167141	0.825599	-0.0633653	-0.0554388	A0LHU2
5.73556	6.75938	6.42908	7.13799	7.19595	7.26785	7.11338	6.99275	7.01903					+	+		Sf_CoC;SfMh_CoC	331	1	4	4	12.6	46.078	422	0	55.227	125560000	5231800	0	0	56288	1448500	884510	624950	895080	711540	610950	1.371	0.00698932	0.89259	0.684492	1.13541	0.0319209	0.733713	0.562704	1.41079	0.555831	0.158878	0.150959	A0LHU5
6.32783	6.43554	6.63674	7.56792	7.53793	7.65125	7.91832	7.99418	8.12457					+	+		Sf_CoC;SfMh_CoC	332	1	26	26	33.4	100.48	848	0	99.025	611370000	11988000	1053.5	0	1394.8	800160	384260	486940	3112700	3075300	4125700	3.49739	0.000138393	1.119	1.02037	3.84708	0	1.54566	1.39408	2.45634	0.159955	-0.426658	-0.399077	A0LHU6
6.4004	5.59079	5.97763	5.49543	6.22915	5.74144	8.15634	8.12195	8.1634						+	+	Sf_SfMh;SfMh_CoC	333	1	21	21	25.2	98.256	912	0	123.82	427430000	11873000	0	19433	0	0	0	0	4327600	3060200	4465900	0.20337	0.860218	-0.167596	-0.127156	3.11318	0	2.15762	1.74828	3.3746	0	-2.32522	-1.91221	A0LHV0
6.24002	6.70282	6.05855	5.71916	5.79369	5.59884	5.60066	5.52468	5.52393						+		SfMh_CoC	334	1	2	2	4.7	77.015	695	0	4.015	4566700	117090	0	0	0	0	0	0	35325	21698	60070	NaN	1	0	NaN	1.81114	0.0105779	-0.784041	-0.656934	1.16514	0.57431	0.154141	0.145114	A0LHV8
6.18425	6.72018	6.23564	5.77082	5.94475	5.74848	6.1577	5.87305	5.91875									335	1	3	3	7.2	60.036	528	0	6.1898	12689000	373220	0	0	0	15881	7181.2	0	146680	80881	122590	NaN	1	0	NaN	0.967185	0.499863	-0.396856	-0.33288	0.681938	0.571944	-0.161817	-0.14606	A0LHW0
5.74084	5.89483	6.37471	6.71194	6.60104	6.57811	6.55976	6.67139	6.51388					+			Sf_CoC	336	1	6	6	7.6	88.132	812	0	14.979	26980000	562090	0	0	0	101890	36951	90183	46460	103240	183360	1.48695	0.0409612	0.626906	0.524478	1.37374	0.103289	0.578219	0.483251	0.319754	0.863795	0.0486867	0.0458267	A0LHW4
5.90688	6.01352	6.13244	7.2565	7.09395	7.04466	6.94844	7.12087	7.02189					+	+		Sf_CoC;SfMh_CoC	337	1	3	3	23.1	19.211	173	0	9.167	117830000	10712000	0	0	0	4350600	1869100	1277700	872950	1098300	1243300	3.58636	0.000138547	1.11409	1.02086	3.6054	0.000504032	1.01279	0.935948	0.55253	0.715454	0.1013	0.0936932	A0LHX7
5.84353	6.39354	6.60559	7.16862	7.1357	7.22766	7.74114	7.65491	7.70147					+	+		Sf_CoC;SfMh_CoC	338	1	14	14	39	44.104	390	0	57.372	295940000	11382000	0	0	24407	1409800	750370	584660	2847500	2447700	3317700	1.76335	0.00407742	0.896437	0.729599	2.46538	0	1.41828	1.15453	3.84908	0.0890726	-0.521847	-0.503389	A0LHY4
6.96385	6.61917	6.6069	7.37005	7.41636	7.38902	8.01085	8.18884	7.78415					+	+		Sf_CoC;SfMh_CoC	339	1	14	14	56	26.954	241	0	111.71	578820000	36176000	214300	150570	59991	5432200	2551500	2253700	9473800	9572200	6468100	2.30737	0.0153014	0.661837	0.59211	2.80222	0	1.26464	1.08503	2.16017	0.0676923	-0.602803	-0.539239	A0LHY6
6.56922	6.16655	6.64326	6.34708	6.03048	6.30876	7.09708	7.09847	6.96443							+	Sf_SfMh	341	1	12	12	15.8	95.611	848	0	37.408	56646000	1110700	3330.9	0	31483	74362	15698	27298	369740	257880	330920	0.575739	0.764545	-0.230909	-0.195922	1.73338	0.0627981	0.593649	0.514142	2.78275	0.019122	-0.824557	-0.743369	A0LHY8
6.57438	6.48775	6.44734	7.84505	7.79698	7.89874	6.88669	6.91398	7.00715					+		+	Sf_CoC;Sf_SfMh	343	1	18	18	23.6	89.223	784	0	59.489	321390000	6838200	23819	90572	74776	2174100	1087200	1476600	150130	696200	1064700	5.02748	0	1.34376	1.28268	2.93448	0.273515	0.432784	0.411279	4.38521	0.0094375	0.91098	0.870223	A0LHZ6
5.97743	6.00938	6.13784	6.88112	6.61674	6.94328	6.58533	6.46285	6.16107					+			Sf_CoC	345	1	12	11	31.8	53.078	468	0	46.649	49211000	1640400	4585.8	0	0	550900	153480	360350	273650	181000	116420	2.64216	0.00577858	0.772162	0.694724	1.2546	0.537126	0.36153	0.318456	1.19895	0.20071	0.410632	0.353694	A0LI05
6.20088	6.28889	6.4178	6.24442	5.58467	5.71453	5.73098	6.61891	6.82962									346	1	2	2	21.7	6.884	60	0	5.8768	22463000	5615800	0	0	0	301240	141340	192820	1000800	1598700	2381000	NaN	1	0	NaN	0.0945576	0.928956	0.0906425	0.0675187	0.625129	0.165047	-0.545292	-0.391598	A0LI08
6.1302	6.18621	6.32151	7.73106	7.78786	7.63542	7.17461	7.37722	7.47492					+	+		Sf_CoC;SfMh_CoC	347	1	6	6	20.8	42.533	389	0	76.028	361800000	21283000	0	0	0	8546600	4092500	2563800	1067400	2223700	2788600	4.50664	0	1.50547	1.40419	3.37183	0.000134454	1.12961	1.02218	1.71776	0.210149	0.375865	0.342009	A0LI10
6.20527	5.89233	6.16799	5.92604	5.85062	5.71333	5.54416	5.68232	5.05457									348	1	2	2	14.1	28.66	263	0	10.196	5952800	496060	0	0	0	175240	76804	76983	63848	53655	49534	1.0407	0.703003	-0.258536	-0.23152	NaN	1	0	NaN	0.940676	0.219613	0.40298	0.335715	A0LI11
6.24804	6.44647	6.07123	7.02428	7.12401	7.01511	6.60593	6.46392	6.61383					+			Sf_CoC	349	1	4	4	15.5	42.588	399	0	15.508	70319000	3906600	0	0	0	1394400	979900	510020	383970	252250	386120	2.66369	0.00444241	0.799218	0.717525	1.21009	0.642793	0.305979	0.273483	2.9258	0.10781	0.49324	0.465363	A0LI12
6.13443	5.79419	6.36165	7.41497	7.3912	7.29675	6.95858	7.08203	7.21783					+	+		Sf_CoC;SfMh_CoC	350	1	4	4	14.6	26.001	247	0	25.82	172320000	13256000	61316	57198	0	5026900	2228400	1565600	933540	1337000	2045600	2.77826	0	1.27088	1.08735	2.263	0.00185291	0.989387	0.83769	1.55889	0.344569	0.281497	0.259895	A0LI13
6.07074	6.14748	6.05068	6.93511	6.82894	7.01695	5.77254	5.90926	6.29962					+		+	Sf_CoC;Sf_SfMh	351	1	4	4	11.7	44.465	418	0	7.9805	48486000	2693700	39960	17125	0	1011800	424750	523400	115750	146450	414380	3.76226	0.00199423	0.837366	0.788551	0.234365	0.915217	-0.0958277	-0.082564	2.29803	0.0107059	0.933194	0.79963	A0LI14
6.45521	6.26499	6.5594	7.55888	7.63779	7.49531	6.84102	6.91121	6.86757					+		+	Sf_CoC;Sf_SfMh	353	1	15	13	36	44.736	411	0	37.489	232440000	10106000	57528	86717	199010	3222100	1845800	1405000	1155700	1560100	573960	3.54508	0.000139483	1.13745	1.03826	2.13862	0.275267	0.446726	0.410373	3.9404	0.0281584	0.690729	0.660346	A0LI16
6.05551	6.3549	5.98887	7.20785	7.48755	7.46541	7.03467	6.87435	7.01204					+	+		Sf_CoC;SfMh_CoC	354	1	4	4	10.9	45.19	412	0	42.378	158680000	5877000	0	12929	0	2222200	1028800	915930	558100	503320	635710	3.01893	0	1.25384	1.09604	2.61747	0.00435669	0.840591	0.748387	1.79952	0.18243	0.413253	0.374729	A0LI19
6.00955	6.45201	6.59497	6.25054	6.04096	6.55337	5.73421	5.93826	5.95736									355	1	2	2	18.8	16.25	154	0.00051733	3.5407	14218000	1579800	0	15192	0	755440	141350	362010	82724	103820	119270	0.110755	0.937184	-0.0705522	-0.0573319	1.176	0.307531	-0.475565	-0.399589	1.15436	0.205131	0.405012	0.347653	A0LI20
6.11583	6.28167	6.17451	6.56259	6.57985	6.57873	6.58731	6.7112	5.49276									356	1	3	3	11.1	27.784	261	0	16.895	89499000	6392800	4051000	0	0	687970	351250	275860	379910	447320	199470	2.84451	0.365202	0.383054	0.365207	0.0652315	0.94198	0.0730855	0.0525725	0.32953	0.403578	0.309968	0.22345	A0LI34
6.25049	6.41607	5.83029	6.44841	5.51938	5.53222	6.69466	6.68482	6.89569							+	Sf_SfMh	357	1	2	2	17.4	12.681	115	0	4.4807	51496000	6437000	598140	415680	823440	919500	273260	292490	947730	943550	1223200	0.397401	0.672375	-0.332279	-0.245489	1.46753	0.0799454	0.592772	0.499221	1.37074	0.0225376	-0.92505	-0.703385	A0LI36
6.20508	6.53942	6.43148	6.5372	6.9414	6.9909	6.89269	6.74602	6.63529									358	1	6	6	14.8	59.889	554	0	18.225	131080000	4369400	0	1286400	396860	76259	293850	443620	921510	638250	312600	1.16375	0.359253	0.431173	0.367199	1.38254	0.516472	0.366007	0.325762	0.150054	0.824295	0.0651666	0.0560872	A0LI37
6.28813	6.02855	6.3455	5.51853	5.68285	5.33548	5.56481	5.63621	5.61422						+		SfMh_CoC	359	1	3	3	10.1	59.597	535	0	24.082	5367500	206440	0	0	0	0	8853.5	24529	44366	58899	69797	NaN	1	0	NaN	2.45574	0.0328907	-0.61565	-0.559802	0.380291	0.75027	-0.0927941	-0.0841654	A0LI39
6.23438	6.17684	5.90629	5.72978	5.67785	5.45283	5.98572	5.97246	5.36741									360	1	4	4	8.7	69.682	619	0	17.179	19986000	587830	11520	16523	11884	82506	25161	16201	90137	79940	253960	NaN	1	0	NaN	0.657553	0.648945	-0.330638	-0.269329	0.282742	0.622883	-0.155044	-0.126988	A0LI41
6.35131	6.3404	6.45431	6.4651	6.27114	6.30799	6.52497	6.42828	6.469									361	1	9	9	15.1	73.818	681	0	48.986	56916000	1538300	69308	96133	17693	148600	25416	43667	349890	313970	473590	0.185951	0.965894	-0.0339321	-0.0317221	0.939117	0.91323	0.0920722	0.0880357	0.893572	0.641667	-0.126004	-0.118231	A0LI43
6.06275	6.04635	6.57325	5.8082	5.91096	5.67224	5.65243	5.76864	5.76592									364	1	3	2	6.5	70.567	646	0	7.4403	10670000	313820	0	0	0	32889	19811	50480	51153	65586	93901	1.0861	0.373795	-0.430319	-0.362749	1.31753	0.238012	-0.498456	-0.423441	0.359294	0.803944	0.0681369	0.0631463	A0LI57
6.17709	6.25808	6.44807	7.85969	7.61868	7.64897	7.68288	7.63215	7.61067					+	+		Sf_CoC;SfMh_CoC	365	1	6	6	62.5	7.8622	72	0	75.87	466220000	116550000	1272400	1097500	1330400	40092000	12817000	13850000	15666000	16332000	14097000	3.66963	0	1.4147	1.27401	4.0722	0	1.34749	1.24409	0.355019	0.805894	0.0672105	0.0623035	A0LI60
5.91393	6.08147	6.15192	6.67336	6.70352	6.73443	6.45933	6.59013	6.70809					+			Sf_CoC	366	1	2	2	8.1	27.907	248	0	28.156	40545000	4505000	0	0	0	1374300	660670	761450	228420	549280	930870	3.07354	0.013102	0.654667	0.61027	2.22422	0.0967955	0.536744	0.487633	0.730173	0.669609	0.117922	0.1098	A0LI62
6.6707	7.04548	7.05015	7.24145	7.28605	7.28076	7.41047	7.24425	7.28762									368	1	8	8	90.6	10.654	96	0	32.964	198570000	39714000	0	1329700	750070	10450000	4513100	3751200	6031400	5012500	7875700	1.2873	0.526469	0.34731	0.30831	1.35507	0.465804	0.392006	0.345317	0.360217	0.872487	-0.0446962	-0.0424978	A0LI64
7.76287	8.01452	7.86774	8.4868	8.22204	8.2889	8.5385	8.53895	8.33582						+		SfMh_CoC	370	1	9	9	81.1	9.422	90	0	58.014	2470400000	617610000	8678300	19704000	16616000	145640000	58667000	66696000	110750000	94471000	96381000	1.85579	0.243861	0.450868	0.406954	2.39043	0.0449821	0.589379	0.536042	0.5932	0.628137	-0.138511	-0.125421	A0LI69
6.55921	5.96152	5.97977	6.59086	6.38555	6.41003	6.34031	6.31933	6.27697									373	1	2	2	8	36.999	337	0	4.2758	23665000	1183300	0	0	0	458840	163900	150250	149660	135140	125470	0.645484	0.673729	0.295317	0.244739	0.299469	0.877247	0.145369	0.121431	1.04558	0.589704	0.149948	0.140484	A0LIA5
6.24112	7.14965	6.24822	7.50421	7.6665	7.70248	8.05119	7.64993	7.6293					+	+		Sf_CoC;SfMh_CoC	376	1	11	11	42.8	31.461	292	0	55.378	495000000	29118000	24528	88512	0	5894900	3732000	3770000	7900200	3163800	4543700	1.60498	0.00150246	1.07807	0.824356	1.6859	0.000501002	1.23048	0.924161	0.434398	0.60772	-0.152408	-0.132499	A0LIC9
6.16389	6.58	6.45012	6.82832	5.50886	6.9691	7.70863	7.52598	7.44081						+	+	Sf_SfMh;SfMh_CoC	377	1	8	8	18.7	50.979	482	0	43.197	99618000	5243100	0	0	0	334300	28077	129270	1720100	1111700	1919600	0.0260761	0.971666	0.0374236	0.0252686	2.86617	0.000133472	1.16047	1.01253	1.11959	0.0151467	-1.12305	-0.763084	A0LID0
5.93814	5.63456	6.38871	6.87325	6.76203	6.81275	6.95093	6.94245	6.83605					+	+		Sf_CoC;SfMh_CoC	379	1	4	4	8.7	42.913	389	0	9.3426	65392000	4087000	0	0	1961.2	874090	405560	392700	848840	752090	811770	1.69763	0.00724889	0.828875	0.678614	1.84692	0.00414234	0.922679	0.754949	0.892695	0.732955	-0.0938036	-0.089423	A0LID4
6.20828	6.14443	6.80622	6.15718	5.27034	5.87561	6.27665	6.19039	6.06502									380	1	5	5	10.3	52.907	468	0	11.893	23594000	1072400	0	0	0	67885	15654	39306	221050	272230	456330	0.85575	0.107857	-0.618597	-0.463034	0.403309	0.80965	-0.208959	-0.171343	0.694371	0.241183	-0.409638	-0.322867	A0LID5
6.47572	6.58082	5.7052	6.16693	6.29101	5.38324	6.37332	6.27149	6.55734									381	1	4	4	9.9	67.31	629	0	6.2747	30493000	802430	0	0	0	56521	29484	32439	203850	83800	396340	0.317091	0.72072	-0.306848	-0.219779	0.195483	0.884877	0.146804	0.113941	0.698052	0.202642	-0.453653	-0.349978	A0LID8
6.05122	5.94885	5.90868	5.9634	5.65488	5.78021	6.21283	6.26057	6.2605									382	1	5	5	5.6	105.51	952	0	15.106	9215600	173880	7499.5	17186	6115.5	0	0	23216	30997	19232	69632	NaN	1	0	NaN	2.42925	0.661908	0.275046	0.263122	2.0922	0.153804	-0.445136	-0.408014	A0LID9
6.23088	6.11497	6.00411	6.26691	6.02755	6.12405	5.59888	5.55955	5.7171									384	1	2	2	10.7	34.774	308	0	7.1772	9618500	601150	0	0	0	278440	81373	94012	65584	35450	46300	0.0847927	0.976611	0.0228527	0.0208606	NaN	1	0	NaN	2.44102	0.0991569	0.514329	0.474422	A0LIE9
6.3592	6.13107	6.7445	7.16817	6.69387	6.48968	5.8617	5.59535	6.53395							+	Sf_SfMh	385	1	3	3	26	20.173	181	0	20.533	54257000	6028500	0	48855	51949	3376100	1059800	316950	121250	147600	906040	0.622064	0.565858	0.372316	0.293362	0.553629	0.555666	-0.414589	-0.31132	1.07507	0.0496508	0.786905	0.585467	A0LIG1
6.67238	7.06213	7.33023	8.61319	8.58409	8.69039	8.63192	8.67097	8.68157					+	+		Sf_CoC;SfMh_CoC	386	1	23	19	56.2	44.025	397	0	259.68	4308900000	205190000	349930	707270	1413300	50620000	26513000	26139000	32911000	37790000	28744000	2.93986	0	1.60764	1.34689	2.99025	0	1.6399	1.37624	0.386865	0.909866	-0.0322622	-0.0311674	A0LIH6
6.07059	6.21437	6.51765	5.92203	5.77738	5.672	6.35442	6.34221	6.39368									387	1	2	2	15.7	12.927	115	0.00051282	3.4125	6693300	3346600	0	0	0	280220	108740	90805	812450	834080	1220300	NaN	1	0	NaN	0.292601	0.913687	0.0959001	0.0846668	2.82161	0.07215	-0.572964	-0.533428	A0LIH8
6.38371	6.18765	6.67963	6.5591	6.50472	6.37865	6.20823	6.38045	6.44604									388	1	3	3	19.4	20.453	180	0	8.2799	25011000	2779000	20531	23573	0	836640	464060	208850	333790	428530	463000	0.156565	0.939094	0.0638296	0.0553761	0.170747	0.932434	-0.0720903	-0.0621676	0.697669	0.629351	0.13592	0.124835	A0LIH9
6.34799	6.25267	6.39889	7.12979	6.95806	6.91726	6.79365	6.51672	6.50325					+			Sf_CoC	389	1	3	2	20.7	14.995	140	0	18.656	66757000	7417400	63453	0	0	2550800	1914500	1277700	665010	408960	536970	2.99335	0.0125052	0.66852	0.620175	1.22698	0.693769	0.271355	0.245817	1.58706	0.199117	0.397165	0.356242	A0LII0
5.86621	6.09372	6.55401	7.70931	7.71395	7.57215	7.70209	7.79555	7.43551					+	+		Sf_CoC;SfMh_CoC	390	1	10	8	43.6	25.161	234	0	49.958	430700000	30764000	0	0	7127.6	9726700	5529800	3523200	4065800	4612500	3299300	2.70421	0	1.49383	1.23704	2.52046	0	1.47307	1.19833	0.0613214	0.956108	0.0207582	0.0185761	A0LII1
6.51646	5.77409	6.6889	5.9726	5.64288	5.73986	5.74696	5.72222	5.60865									391	1	2	2	19.1	18.421	173	0.00053079	3.9201	2346300	213300	0	0	0	0	12524	69857	72444	58479	0	NaN	1	0	NaN	1.04911	0.0871239	-0.633873	-0.493725	0.361629	0.751224	0.0925042	0.0835855	A0LII2
7.41345	7.5747	7.57531	7.78842	7.75628	7.67605	7.94512	7.87153	7.84228									392	1	9	9	66.9	13.432	127	0	31.892	746170000	186540000	1170700	2210100	1450900	57134000	24965000	13597000	29269000	28641000	28106000	1.58691	0.747556	0.219096	0.206038	2.38299	0.470241	0.365155	0.343858	1.49269	0.591301	-0.14606	-0.139729	A0LII3
7.36614	7.26785	7.39784	7.77212	7.73363	7.69545	7.89147	7.91885	7.70522									393	1	52	45	36.6	153.98	1370	0	139.9	711860000	9126500	123250	236390	172800	2061700	402220	529300	1644000	1547500	2409400	3.01157	0.343492	0.389788	0.373018	2.50561	0.147731	0.494572	0.458919	0.673082	0.702859	-0.104784	-0.0978678	A0LII4
7.61421	7.62861	7.85445	7.77351	7.56909	7.62349	7.74583	7.78038	7.69342									394	1	52	36	41.4	150.84	1351	0	174.55	675210000	9124500	388690	890940	780380	1098300	507710	566990	1363100	1011300	2517100	0.16664	0.958413	-0.0437276	-0.039791	0.190984	0.955435	0.0407874	0.0377035	0.567885	0.765572	-0.0845149	-0.0792715	A0LII5
6.54759	5.81845	6.33488	7.45504	7.5897	7.50732	7.18554	7.16074	7.23399					+	+		Sf_CoC;SfMh_CoC	396	1	9	9	46.8	18.293	156	0	52.999	223750000	31964000	0	0	87698	11447000	6523200	4677100	2820900	2641900	3766300	2.36657	0.000140909	1.28371	1.05222	1.93609	0.00360821	0.959782	0.788287	2.7153	0.266096	0.323932	0.310069	A0LII7
5.95462	6.00242	6.83064	6.39543	6.52947	5.57217	6.64322	6.54397	6.46725									397	1	2	2	26.2	11.858	103	0	9.3122	28327000	7081800	0	0	0	1653800	976320	667830	1417000	1363000	1003900	0.0830182	0.925281	-0.0968714	-0.0685652	0.427273	0.733734	0.288918	0.224158	0.564358	0.291484	-0.385789	-0.295947	A0LII9
5.81935	6.32191	5.90089	7.70089	7.876	7.78159	7.61	7.46425	7.33642					+	+		Sf_CoC;SfMh_CoC	398	1	8	8	46.2	22.833	210	0	22.312	418830000	38075000	0	0	121730	12183000	5087000	5372700	5918000	5042900	4350300	3.38357	0	1.77211	1.52278	2.94679	0	1.45617	1.23969	1.55079	0.300094	0.315935	0.28883	A0LIJ0
5.63998	6.54134	6.41476	7.51025	7.61804	7.52652	6.91715	6.92717	7.13091					+	+		Sf_CoC;SfMh_CoC	399	1	9	9	49.8	23.245	207	0	69.311	207750000	20775000	0	0	0	7252300	5202900	3177900	1472300	1082200	2587800	2.05303	0.00014123	1.35291	1.0539	1.28149	0.0162923	0.793052	0.614667	2.71465	0.0809268	0.559859	0.519686	A0LIJ1
6.17234	5.7763	6.55541	6.85404	6.6756	6.58985	6.56811	5.12674	5.65305							+	Sf_SfMh	400	1	2	2	17.5	11.489	97	0	11.28	48248000	12062000	0	0	0	4551500	1085000	997560	1667900	1910700	1849400	1.06328	0.169391	0.538478	0.434958	0.332745	0.666033	-0.385383	-0.260852	1.01246	0.0289143	0.923861	0.646857	A0LIJ2
6.40625	5.78914	5.75566	7.48738	7.23437	7.26214	6.96086	6.82925	4.90612					+		+	Sf_CoC;Sf_SfMh	401	1	5	5	24.2	29.897	273	0	11.388	135360000	9668600	0	0	0	4090200	1578000	2194800	570370	533420	701870	2.39589	0	1.34428	1.09632	0.131038	0.845487	0.248392	0.146377	0.752806	0.0288235	1.09589	0.65666	A0LIJ3
6.27915	6.48681	6.69224	7.09496	7.2285	7.13184	6.799	6.83606	6.70773					+			Sf_CoC	402	1	5	5	27.3	12.331	110	0	8.8629	93490000	18698000	0	0	0	7151700	4286700	2801100	1335100	1634600	1488700	2.21411	0.0152758	0.665702	0.591355	1.10749	0.664173	0.294864	0.262054	2.59445	0.203715	0.370838	0.351462	A0LIJ5
6.372	6.59949	6.05691	6.93914	7.03383	6.86861	6.69857	6.69225	7.0269					+			Sf_CoC	403	1	7	6	27.4	23.691	208	0	19.212	75807000	6891600	35583	525860	228460	1660000	1486300	1348700	346940	271350	988430	1.67195	0.0445282	0.604392	0.519046	1.13288	0.341078	0.463105	0.38843	0.514534	0.62522	0.141287	0.1261	A0LIJ6
6.47633	6.3055	6.26599	6.79303	5.55202	6.40547	5.77365	6.39148	6.55016									405	1	3	3	74.2	7.6737	66	0	15.35	29402000	9800600	0	0	0	5853200	0	720790	253010	1072500	1901100	0.0951727	0.921701	-0.0991006	-0.0722199	0.170679	0.913283	-0.110842	-0.0889939	0.00885085	0.980434	0.011741	0.00817372	A0LIJ8
6.04233	6.58956	6.41248	7.05683	7.05553	6.85869	6.74006	6.71283	6.78936					+			Sf_CoC	406	1	4	4	30.2	20.28	179	0	48.991	79202000	7200100	17228	0	0	3046300	1569000	760200	506530	576010	724900	1.67664	0.0287666	0.642226	0.546976	1.15364	0.471591	0.399292	0.343399	1.60135	0.395914	0.242934	0.22714	A0LIK2
6.6433	6.47637	6.03965	6.87394	6.71379	6.69546	6.32064	6.19629	6.2537									407	1	4	4	35.6	14.743	132	0	9.5334	38287000	6381100	0	14518	78979	2789400	840080	749290	596720	557040	755040	0.927898	0.510307	0.374625	0.31516	0.284717	0.889861	-0.129564	-0.109474	2.77457	0.0988019	0.504189	0.472478	A0LIK4
5.89904	6.31427	6.51966	7.1997	7.36646	7.13799	6.87643	6.88161	7.00056					+	+		Sf_CoC;SfMh_CoC	408	1	5	5	45.8	19.524	179	0	12.798	121830000	15229000	0	0	0	5877300	3464000	1745200	1068900	1259300	1814300	2.15056	0.00150988	0.990392	0.828865	1.6471	0.0294194	0.67521	0.568843	1.7818	0.295279	0.315182	0.292004	A0LIK5
6.82992	6.0937	6.39769	7.06985	7.29363	7.32191	7.03274	6.7638	6.91572					+			Sf_CoC	409	1	4	4	24.4	13.797	123	0	7.4164	113610000	18935000	0	0	0	5345000	3737800	3251500	2219300	2066100	2315000	1.58663	0.0101528	0.788024	0.641716	0.954597	0.372569	0.463648	0.377765	1.36016	0.294783	0.324375	0.291854	A0LIK6
6.31264	6.65839	6.7176	7.15348	6.93761	6.97351	6.88974	6.95398	6.89625									411	1	3	3	56.7	6.6039	60	0	7.6489	93063000	31021000	337910	0	0	12605000	4029900	3163300	3481000	3334600	4069800	1.48723	0.259224	0.458655	0.401325	1.2846	0.55642	0.350446	0.310701	0.707347	0.690515	0.108209	0.101146	A0LIK8
6.21922	6.3907	5.95151	7.06685	7.09635	6.85857	6.58871	7.16029	7.5639					+	+		Sf_CoC;SfMh_CoC	412	1	3	3	22.1	18.586	172	0	30.064	272100000	24736000	0	155380	0	2295900	1120100	765650	631550	4753600	15014000	2.2842	0.00465634	0.820113	0.714328	1.37901	0.00638938	0.917154	0.69989	0.121005	0.775414	-0.0970416	-0.075073	A0LIK9
7.25302	7.46288	7.08757	7.73463	7.64156	7.5547	7.65744	7.7233	7.91623									413	1	9	9	46.5	23.226	213	0	42.912	579980000	44613000	667690	1000500	755810	13429000	5478600	2899800	4965400	6296000	9120900	1.45019	0.452091	0.375808	0.335428	1.69222	0.194182	0.497832	0.439199	0.582422	0.661867	-0.122025	-0.111599	A0LIL1
6.32182	6.37497	5.94367	7.29226	7.29829	7.25423	6.91083	6.71868	6.73284					+			Sf_CoC	415	1	5	4	33.1	14.176	124	0	119.4	119120000	17017000	0	0	0	7054200	3487300	2695600	1425000	1062200	1293000	2.84193	0.000261328	1.0681	0.939838	1.73644	0.0799325	0.573962	0.499449	2.83654	0.109453	0.494141	0.464704	A0LIL4
6.29218	6.36862	5.86883	7.56491	7.41586	7.32668	6.82033	7.16625	7.249					+	+		Sf_CoC;SfMh_CoC	416	1	8	7	38	24.289	208	0	38.33	203350000	15642000	0	86059	0	7072100	2375700	1944900	711490	1357300	2094500	2.74906	0	1.25927	1.07606	1.94335	0.00436066	0.901984	0.749493	1.13115	0.263977	0.357289	0.31108	A0LIL6
5.97837	6.21998	6.32529	7.36186	7.36985	7.40047	7.07529	6.91739	7.05496					+	+		Sf_CoC;SfMh_CoC	417	1	10	9	24.8	37.927	335	0	37.786	234270000	12330000	1305500	816130	1688600	3343200	1428700	1405300	892110	391660	1058900	3.50628	0	1.20284	1.09016	2.74488	0.00414991	0.841332	0.755207	2.68054	0.208335	0.361512	0.343979	A0LIL7
5.94048	6.40141	6.32761	7.13399	7.35374	7.01	6.66082	6.6015	6.81804					+			Sf_CoC	418	1	5	5	38.4	17.195	151	0	12.819	95394000	13628000	0	0	0	5124400	3310400	1469600	1497300	775340	1450700	2.24333	0.0016728	0.942742	0.802513	1.39774	0.286388	0.470283	0.406516	1.77581	0.140632	0.472459	0.422035	A0LIL8
6.14569	6.02252	6.79484	7.19802	7.34256	7.13897	5.42407	6.85049	5.72721					+		+	Sf_CoC;Sf_SfMh	419	1	3	3	15.2	19.799	184	0	22.425	93864000	8533100	0	0	0	3220100	3014400	1148700	519260	630620	0	1.66779	0.00406618	0.905501	0.726098	0.257145	0.750161	-0.320426	-0.214244	1.31082	0.00915152	1.22593	0.852485	A0LIN0
6.16907	6.03294	6.03458	6.76859	7.09374	7.18458	6.75324	6.44985	6.55303					+			Sf_CoC	421	1	6	6	23	33.867	304	0	18.492	706690000	41570000	10896000	14770000	11854000	1541000	840420	737610	459450	179780	291260	2.65591	0.0015069	0.936769	0.82601	2.148	0.144706	0.506509	0.460533	1.30457	0.184568	0.43026	0.372673	A0LIN5
6.13415	6.00459	6.76973	5.85296	6.51388	6.45289	6.78928	6.66892	6.70398									423	1	3	3	10.9	26.53	239	0	4.2022	37436000	5348100	0	368360	641650	289340	228080	384460	523960	359870	2552300	0.0314682	0.975383	-0.0295784	-0.0224621	0.808449	0.488551	0.417901	0.337257	0.980566	0.185461	-0.44748	-0.368634	A0LIP0
6.5877	6.53715	6.37677	6.67385	6.6524	6.66335	5.72922	5.58082	6.52081									424	1	3	3	10.4	46.361	433	0	10.517	29742000	1565400	0	36356	0	607880	259520	263200	17744	87960	292700	1.19686	0.825941	0.162664	0.152897	0.867728	0.22231	-0.55692	-0.42886	1.15953	0.0598322	0.719584	0.557029	A0LIP3
6.68359	6.34896	6.45481	6.22914	6.04829	6.25139	6.23772	6.0661	6.50969									425	1	4	4	8.3	60.338	530	0	8.1584	29650000	1098100	0	0	0	103580	56957	71049	208990	245140	412430	1.2719	0.583201	-0.319511	-0.285827	0.621191	0.779122	-0.224616	-0.193207	0.262314	0.751994	-0.0948943	-0.08293	A0LIP4
7.36985	7.66627	7.42532	7.27623	7.18879	7.47686	7.30509	7.27124	7.18124									426	1	5	5	29.6	10.446	98	0	47.109	279850000	279850000	7428500	20480000	5459400	66828000	31273000	32419000	37680000	34140000	44148000	0.62488	0.824583	-0.173188	-0.153986	1.12357	0.750819	-0.234623	-0.213643	0.263832	0.826077	0.0614355	0.0562115	A0LIP6
6.93876	6.29465	6.14247	5.79195	6.23689	5.55506	6.16859	5.33437	6.01986									429	1	3	3	10.3	47.92	427	0	12.45	14368000	798230	0	0	0	267690	141060	81338	145980	91458	70708	0.882058	0.123654	-0.59733	-0.45409	0.806172	0.154009	-0.617688	-0.45608	0.0208489	0.963215	0.0203582	0.0153591	A0LIR3
6.33554	6.39081	6.57624	7.68763	7.69215	7.74034	7.3257	7.14429	7.42571					+	+		Sf_CoC;SfMh_CoC	430	1	18	18	44.6	44.395	392	0	74.712	325990000	13583000	84327	97364	34833	3842200	2090900	1994100	2166300	1047500	2225300	4.15666	0	1.27251	1.18404	2.84978	0.00377365	0.864374	0.778771	2.08029	0.179123	0.408136	0.376484	A0LIR4
6.1588	6.01311	6.3935	6.44223	6.45375	6.1656	6.17569	6.20962	6.03129									431	1	5	5	14.6	55.593	493	0	22.666	25966000	837610	0	0	0	113040	75465	75755	134870	216840	221640	0.49629	0.836389	0.165387	0.144389	0.1496	0.950154	-0.0496062	-0.0441508	0.922252	0.459407	0.214993	0.193879	A0LIR9
6.34121	6.57601	5.57215	7.26764	7.01305	7.14802	6.71298	6.7751	6.81876					+			Sf_CoC	432	1	3	2	25.8	13.028	120	0	7.8581	98047000	14007000	0	213050	0	6148000	2086900	2364600	859610	1051100	1283400	1.45816	0.00362384	0.979776	0.746808	0.929248	0.136829	0.605821	0.464334	2.02881	0.205988	0.373955	0.346355	A0LIU0
6.26242	5.73497	6.61991	7.12642	6.7224	6.7956	6.54729	6.52565	6.69843					+			Sf_CoC	433	1	9	9	10.1	109.84	976	0	21.675	53576000	974100	0	0	0	261050	70323	102510	104850	293000	142360	1.11299	0.0407488	0.675709	0.52564	0.663627	0.570892	0.384692	0.304656	1.00662	0.351675	0.291017	0.256256	A0LIU6
6.42025	6.25992	6.21775	7.42878	7.31929	7.19855	7.5389	7.75	7.62993					+	+		Sf_CoC;SfMh_CoC	434	1	11	11	36.7	43.559	398	0	27.481	288990000	15210000	0	126060	153500	1264000	799510	545390	2992000	4722000	4607600	3.44216	0.000360965	1.01623	0.931729	3.98773	0	1.3403	1.2332	1.63821	0.287666	-0.324068	-0.297223	A0LIV0
6.47837	6.11527	6.39133	6.42786	6.39375	6.47786	6.42794	6.34631	6.25064									435	1	3	3	11	37.894	344	0	12.065	23053000	1213300	0	0	0	391490	161040	99855	206240	148210	206480	0.394906	0.900889	0.104834	0.0942628	0.0373401	0.987579	0.0133087	0.0118737	0.739578	0.740763	0.0915251	0.0866092	A0LIV2
5.69751	6.20828	6.13261	5.54978	6.8659	6.60472	5.3589	5.34551	6.44745									436	1	2	2	16.9	14.655	130	0	9.6198	33004000	6600900	0	0	0	2426600	1864400	862450	401520	405400	640510	0.308561	0.70706	0.327337	0.228485	0.301625	0.753892	-0.295508	-0.211337	0.50097	0.156448	0.622845	0.403587	A0LIV3
6.64594	6.1978	6.15063	8.42886	5.90584	6.3372	8.60804	8.74331	8.61255						+	+	Sf_SfMh;SfMh_CoC	437	1	4	4	13.5	36.102	326	0	8.7957	2334900000	137350000	0	0	0	378880	210990	111600	27109000	49511000	60027000	0.283509	0.51828	0.559182	0.31153	3.84168	0	2.32318	1.99595	1.06227	0.00792157	-1.764	-0.990792	A0LIV9
6.3485	6.23933	6.89401	7.0023	7.0235	7.20718	7.03455	7.17216	7.2737						+		SfMh_CoC	438	1	7	7	18.4	47.337	418	0	16.722	154070000	6698500	86839	0	141690	1246400	542140	767780	1459900	1416400	1037300	1.28676	0.0795517	0.583709	0.481334	1.44635	0.0378316	0.666188	0.548742	0.362044	0.775837	-0.0824792	-0.0753204	A0LIW1
8.06845	8.12963	7.93775	8.40269	8.23001	8.17548	8.36797	8.23437	8.43742									439	1	21	20	67.3	41.227	385	0	162.46	2209600000	105220000	8710000	11773000	2505400	23823000	8616700	6262300	15309000	9325800	18894000	1.18604	0.747731	0.224121	0.205836	1.66854	0.631566	0.30131	0.278431	0.353555	0.784666	-0.0771885	-0.0707649	A0LIW6
7.14007	7.26649	6.9615	7.63	7.75004	7.7213	7.80832	7.5103	7.63389					+			Sf_CoC	440	1	6	5	36.4	15.913	143	0	47.604	466410000	46641000	1124400	1663900	337560	13631000	7075600	4861300	7627300	4315500	6004800	2.42264	0.0394016	0.577759	0.527352	1.88768	0.126846	0.528152	0.470014	0.204412	0.864701	0.0496074	0.0453569	A0LIW7
6.54606	6.53738	6.84963	7.27869	7.41392	7.79796	7.76221	7.89367	8.09823					+	+		Sf_CoC;SfMh_CoC	441	2	14	14	26.6	48.634	433	0	58.528	582210000	24259000	83416	87967	242990	2869500	2252000	3023000	4725500	4240100	6734300	1.99027	0.00445055	0.852497	0.718581	3.0708	0	1.27368	1.11553	1.07774	0.19765	-0.421179	-0.355814	A0LIW8;REV__Q74GW7
6.24748	5.76063	6.1491	5.59416	5.81482	5.47663	6.48823	6.76281	6.8727						+	+	Sf_SfMh;SfMh_CoC	443	1	3	3	13.6	40.534	360	0	4.1229	59144000	2571500	0	0	0	243140	84429	82705	376210	562230	1222700	NaN	1	0	NaN	1.60222	0.036498	0.655511	0.552003	2.68979	0.00734545	-1.07938	-0.937509	A0LIY0
6.26525	6.1383	6.1929	7.64409	7.58607	7.46389	7.86869	8.10998	7.98949					+	+		Sf_CoC;SfMh_CoC	444	1	9	9	49.8	23.442	211	0	32.308	611260000	61126000	0	0	0	13282000	6516300	5210500	13837000	5127600	17153000	4.52918	0	1.36587	1.28299	4.65405	0	1.79057	1.65983	2.07843	0.166029	-0.424701	-0.390496	A0LIY2
8.05084	8.07008	8.24465	9.23742	9.1438	9.19921	9.31584	9.38019	9.22567					+	+		Sf_CoC;SfMh_CoC	446	1	21	21	65.2	30.265	293	0	306.74	17765000000	1366600000	4925400	7597500	6067400	380270000	141780000	168810000	227120000	225850000	204130000	4.03945	0.000136564	1.07162	1.00398	4.00101	0	1.18538	1.10144	1.01887	0.672157	-0.113763	-0.108097	A0LIY7
8.58753	8.4127	8.53207	9.48093	9.41315	9.50181	9.73381	9.64281	9.74138					+	+		Sf_CoC;SfMh_CoC	447	1	53	53	80.7	41.634	388	0	323.31	40594000000	1691400000	8534900	6123600	12859000	345000000	171970000	167460000	333940000	321710000	323820000	4.09463	0.000591984	0.954531	0.902109	4.41121	0	1.19523	1.12702	2.35853	0.388987	-0.240703	-0.23112	A0LIY8
6.46542	6.64526	7.30376	8.42333	8.18364	8.03547	8.19948	8.21416	8.28995					+	+		Sf_CoC;SfMh_CoC	449	1	6	6	46.4	11.76	110	0	108.39	1602600000	320530000	330700	285220	691560	87534000	32760000	27029000	53318000	67439000	51141000	2.14261	0	1.40933	1.10212	2.29528	0	1.42971	1.13799	0.0607136	0.955795	-0.0203816	-0.0182562	A0LIZ3
6.0827	6.21665	5.99543	6.93728	6.87322	6.82543	6.73013	5.50013	5.64356					+		+	Sf_CoC;Sf_SfMh	450	1	3	3	12.5	33.511	311	0	4.9173	49681000	3312100	0	0	0	1575000	517000	462380	523830	162510	71361	3.38522	0.00406992	0.780382	0.727945	0.131075	0.900629	-0.140318	-0.100687	1.11113	0.02844	0.9207	0.662537	A0LIZ4
7.72115	7.7071	7.65836	8.22518	8.17205	8.23588	8.11558	8.24443	8.05937									451	1	23	20	56.3	49.286	437	0	110.4	2154500000	82865000	880030	1473900	1351800	14972000	6807300	6667800	18994000	21700000	10017000	4.32703	0.0574024	0.515498	0.501743	2.8069	0.24696	0.444254	0.419906	0.540254	0.790892	0.0712439	0.0673241	A0LIZ6
5.91799	6.13143	6.38742	6.27464	6.2749	5.4427	5.75951	5.71801	5.49296									452	1	3	3	11.5	40.427	355	0	39.038	18560000	976830	0	0	0	233090	133380	68903	165030	181730	194690	0.182891	0.876601	-0.148204	-0.113239	NaN	1	0	NaN	0.516302	0.337746	0.340585	0.264131	A0LIZ8
6.17365	6.43352	6.69477	8.47449	8.42788	8.48766	8.22482	8.26961	8.17006					+	+		Sf_CoC;SfMh_CoC	454	1	22	22	44.1	55.605	487	0	196.61	2749700000	105760000	0	72847	0	23058000	11131000	17221000	16540000	17008000	20729000	3.74533	0	2.02936	1.76233	3.51118	0	1.78751	1.55009	2.68418	0.383344	0.24185	0.233892	A0LJ06
6.1971	6.25811	6.3032	7.22804	7.16596	7.19226	6.77982	6.76257	6.7345					+			Sf_CoC	455	1	8	8	10.8	84.754	777	0	19.391	87327000	2239100	13686	0	31401	687380	292390	356530	294300	250400	313060	4.91659	0.000356477	0.942615	0.910195	3.95359	0.0931538	0.506162	0.489775	4.39452	0.139548	0.436453	0.426925	A0LJ08
6.33008	6.68484	5.92172	6.90681	6.96548	6.7928	6.56984	6.54777	6.55884									456	1	6	6	13.6	59.972	552	0	19.175	66966000	2480200	31096	128680	0	650120	398480	426960	237300	229560	378040	1.19707	0.0965204	0.576148	0.469855	0.486577	0.763987	0.246605	0.202042	2.52661	0.260455	0.329543	0.313524	A0LJ09
5.91361	6.21621	6.17037	6.99178	7.10058	6.84025	7.11817	7.21176	7.03326					+	+		Sf_CoC;SfMh_CoC	458	1	6	6	12.9	50.56	448	0	18.204	90208000	4100400	0	0	0	217400	286300	692800	1120100	287930	1495800	2.72108	0.00209012	0.877473	0.78298	3.16614	0.000596	1.021	0.922024	0.717917	0.607081	-0.143527	-0.131506	A0LJ19
6.16108	6.66778	6.38996	7.0445	7.11823	7.20879	7.32599	7.11494	7.28158					+	+		Sf_CoC;SfMh_CoC	459	1	6	6	22	32.885	309	0	16.785	140740000	8796300	0	25557	0	2192200	981270	798730	1605900	1389800	1802800	2.01795	0.0120585	0.717566	0.621803	2.19113	0.00530824	0.834562	0.719473	0.663619	0.672207	-0.116996	-0.10834	A0LJ21
6.4612	5.90387	6.3	6.67206	6.54605	6.11104	5.52709	5.95117	5.61041							+	Sf_SfMh	460	1	2	2	6.4	40.29	362	0	8.7656	23653000	1391400	0	0	0	746690	246010	101390	111870	82878	102540	0.393971	0.789965	0.221358	0.178908	NaN	1	0	NaN	1.60118	0.0372982	0.746828	0.615282	A0LJ22
6.33473	6.07884	6.2534	6.78939	6.82723	6.59067	6.74734	6.67183	6.79906									461	1	6	6	35.5	16.961	152	0	16.674	52109000	6513600	0	0	652610	788830	1291400	313940	1198100	1045900	1222900	2.08758	0.104948	0.51344	0.464542	2.45103	0.113349	0.517088	0.477001	0.0147069	0.993872	-0.00364812	-0.00337121	A0LJ27
6.04786	6.62916	6.3722	7.58399	7.65894	7.64694	7.54947	7.34098	7.40657					+	+		Sf_CoC;SfMh_CoC	462	1	5	5	35.6	14.761	132	0	19.903	320850000	64170000	0	88533	0	21781000	9109200	9502400	9797500	5685500	8205900	2.78069	0	1.28022	1.09441	2.42276	0.000594217	1.0826	0.918164	1.40015	0.476312	0.197616	0.185417	A0LJ28
6.0746	5.94119	6.15454	6.5152	6.55994	6.41838	5.96291	6.13925	5.75289									463	1	2	2	6.1	42.732	380	0	7.1865	19742000	1233900	0	0	0	568470	270010	177200	33508	91171	93506	2.38001	0.234238	0.441065	0.410311	0.33987	0.909265	-0.105093	-0.0931809	1.9923	0.0926458	0.546158	0.487976	A0LJ29
8.73153	8.68636	8.79363	9.02156	8.8618	8.65202	9.1412	9.3228	9.27196									464	1	21	21	43.1	58.62	534	0	323.31	19296000000	1608000000	31168000	49142000	44128000	208160000	108450000	103560000	252250000	393720000	417440000	0.411742	0.896692	0.107956	0.0971326	2.90778	0.11057	0.508144	0.478303	1.53918	0.198273	-0.400188	-0.357344	A0LJ30
6.72746	6.4663	6.2586	7.2867	7.03177	6.90811	7.2502	7.28587	7.05469						+		SfMh_CoC	465	1	13	13	23.5	67.194	614	0	41.435	254110000	7058600	40936	119530	25494	936500	260650	278900	1680300	1859800	1856500	1.55163	0.0561628	0.591407	0.503085	2.01291	0.0158163	0.712799	0.617945	0.38533	0.673094	-0.121392	-0.107179	A0LJ31
6.20437	6.12645	6.10218	7.27483	7.23328	7.04254	6.44281	6.49035	6.18537					+		+	Sf_CoC;Sf_SfMh	466	1	12	12	31.9	50.915	458	0	42.281	84429000	3247300	0	0	0	1302200	523270	605160	336300	304400	175910	3.73909	0.000132479	1.03921	0.96413	1.07825	0.757696	0.228513	0.20781	2.61915	0.0201379	0.810702	0.724682	A0LJ37
6.18257	5.91311	6.0773	7.50315	7.44041	7.36741	6.77469	6.49238	6.88234					+	+	+	Sf_CoC;Sf_SfMh;SfMh_CoC	467	1	8	8	21.2	52.808	481	0	86.782	169070000	7350700	15076	30789	0	3389700	1199500	1298000	633330	458250	326130	4.02076	0	1.37933	1.26815	2.03041	0.0257381	0.658813	0.577785	2.37652	0.0286415	0.720517	0.641765	A0LJ38
6.27671	5.85225	6.63791	7.70699	7.34526	7.42293	6.61532	6.88387	6.90161					+		+	Sf_CoC;Sf_SfMh	469	1	9	9	43	34.387	316	0	77.119	217770000	13611000	7518.2	19799	0	8035800	1847700	2316600	330070	466260	587100	2.09455	0.000135224	1.2361	0.987094	1.04337	0.199232	0.544641	0.43739	2.06625	0.0403667	0.69146	0.604553	A0LJ40
6.11936	6.23887	6.50654	7.35224	6.95979	7.03763	6.58791	6.82685	6.55383					+			Sf_CoC	470	1	5	5	19.6	36.745	327	0	54.583	95578000	5309900	0	0	0	2684900	821140	635320	206370	531990	430220	2.12408	0.00506715	0.828296	0.710489	1.20828	0.526868	0.367942	0.32188	1.4495	0.160791	0.460354	0.401165	A0LJ47
7.04735	7.46555	7.37818	8.49828	8.61748	8.42454	7.82461	7.88431	7.99948					+	+		Sf_CoC;SfMh_CoC	471	1	13	13	47.7	21.829	197	0	113.11	1958100000	139860000	484970	1691200	433400	52647000	34639000	20311000	7513600	8963800	13177000	3.02446	0.000142857	1.21641	1.06776	1.93609	0.0470577	0.605772	0.532635	2.8828	0.0534783	0.610637	0.567446	A0LJ52
5.97639	6.6684	6.15989	7.04419	7.06859	6.92434	6.49066	6.40346	6.407					+			Sf_CoC	472	1	8	8	37.5	28.282	264	0	24.315	60884000	6088400	0	0	0	2756900	1308200	1314800	176580	283370	248590	1.60962	0.0130546	0.744146	0.61412	0.325446	0.860782	0.165481	0.136882	3.40132	0.0655724	0.578664	0.549587	A0LJ55
6.61438	6.26277	6.5228	5.82336	6.12369	5.97998	5.9174	6.43924	6.58741									473	1	2	2	6.6	43.845	410	0	13.306	19065000	907870	0	0	0	205090	92390	87101	70594	200120	252580	1.64242	0.17607	-0.490975	-0.432034	0.265203	0.875221	-0.151971	-0.123668	0.699606	0.313525	-0.339004	-0.27766	A0LJ56
6.37907	6.02904	6.40072	7.60608	7.66072	7.5646	7.13688	6.99816	6.96429					+	+		Sf_CoC;SfMh_CoC	474	1	6	6	19.6	35.246	337	0	34.349	242880000	17348000	0	0	0	7348900	3683500	2688500	1446300	1193100	988240	3.38724	0	1.34086	1.19333	2.35862	0.00855052	0.763499	0.674761	3.19444	0.0675705	0.577356	0.544837	A0LJ59
5.73946	6.10903	6.10679	6.46124	6.64178	6.21304	6.07598	6.00548	5.80181									476	1	2	2	6.8	36.987	338	0	6.1419	18497000	1233200	0	0	0	495130	312320	141060	114560	90893	79197	1.21968	0.30461	0.453594	0.386127	0.0560818	0.976181	-0.0240021	-0.0209116	1.48496	0.147088	0.477596	0.415661	A0LJ62
6.3899	5.59485	6.16697	7.47906	7.48878	7.64117	7.2944	7.22963	7.54898					+	+		Sf_CoC;SfMh_CoC	477	1	7	7	24.8	30.877	274	0	22.652	470080000	27652000	2871900	3508300	6177500	5212900	2937700	3614600	1040600	1299800	988610	2.44409	0	1.48576	1.19576	2.15745	0.000135021	1.3071	1.04064	0.740304	0.527993	0.178663	0.160856	A0LJ63
6.95741	7.01334	7.01528	7.54315	7.6484	7.48474	6.98679	7.18625	7.20202					+			Sf_CoC	478	1	7	7	41.5	22.286	200	0	32.962	285240000	25931000	206150	615460	541330	12379000	3924800	3102100	1127000	1648700	2386700	3.40153	0.0350506	0.56342	0.535821	0.837799	0.876435	0.129678	0.120989	2.17134	0.160752	0.433742	0.400055	A0LJ64
6.16004	6.16008	6.48848	7.07606	7.13504	6.82446	6.56984	6.64124	6.98312					+			Sf_CoC	479	1	4	4	21.6	21.24	185	0	7.0354	78398000	6533200	0	0	15069	2448600	1251400	768160	492380	579270	978320	2.1608	0.00937859	0.742319	0.648257	1.28832	0.321089	0.461868	0.395408	0.815696	0.375634	0.280451	0.241942	A0LJ66
5.89687	5.86662	6.42469	7.07562	6.94392	6.68178	6.53272	6.64496	6.70519					+			Sf_CoC	480	1	5	4	19.6	37.129	341	0	18.198	64556000	3397700	0	0	0	1614000	513520	325710	203130	331110	410250	1.75452	0.00648881	0.837714	0.689471	1.39986	0.116221	0.564894	0.475456	1.01375	0.375716	0.27282	0.242226	A0LJ73
7.03125	7.07324	7.08643	7.75052	7.89576	7.86664	8.16962	8.36579	8.11234					+	+		Sf_CoC;SfMh_CoC	481	1	19	19	54.5	33.684	310	0	79.616	1081600000	54080000	979840	1488900	710410	9237700	4858800	4650800	8322100	13026000	10805000	4.0852	0.0036037	0.774002	0.738988	3.90142	0	1.15227	1.06838	1.88687	0.205552	-0.378272	-0.347472	A0LJ75
6.03868	6.33108	6.04491	6.25059	6.2634	6.1724	7.63325	7.70614	7.70133						+	+	Sf_SfMh;SfMh_CoC	482	2	10	10	26.9	49.641	449	0	47.2	425160000	16352000	0	22956	0	185530	88311	51522	4071600	5833600	6098600	0.378159	0.913625	0.0905746	0.0822992	3.99872	0	1.54202	1.40275	5.60206	0	-1.45144	-1.39977	A0LJ76;A0LQC1
6.12895	6.87923	6.55165	6.63351	5.9602	6.47486	7.63437	7.14572	7.08899						+	+	Sf_SfMh;SfMh_CoC	483	1	4	4	12.8	34.256	312	0	7.0065	112480000	8034200	0	121280	167930	139950	40562	61827	2084000	2857500	2561200	0.213799	0.860929	-0.163755	-0.126215	1.29889	0.0189257	0.769748	0.602437	1.60261	0.0211084	-0.933503	-0.736806	A0LJ77
6.30245	5.94357	5.98888	6.11421	5.78257	5.72691	7.97266	7.87947	7.83437						+	+	Sf_SfMh;SfMh_CoC	485	1	22	21	46.5	62.619	576	0	186.24	851810000	26619000	0	65803	119430	170450	34401	30450	7883400	7011700	11303000	0.544511	0.794661	-0.203739	-0.174827	3.95584	0	1.8172	1.62256	4.03252	0	-2.02094	-1.7923	A0LJ79
6.31758	6.37434	6.25149	5.82559	6.13941	5.92053	7.3794	7.37184	7.63411						+	+	Sf_SfMh;SfMh_CoC	486	1	15	15	33.5	57.847	526	0	63.951	361810000	15076000	1556300	0	0	65193	31246	50596	3642100	3267400	6462700	1.62158	0.495468	-0.352626	-0.320725	3.60148	0.000135881	1.14731	1.04949	3.53492	0	-1.49994	-1.33122	A0LJ80
6.72984	6.32413	6.21286	6.12276	6.66584	5.99417	7.39023	7.37075	7.55876						+	+	Sf_SfMh;SfMh_CoC	487	1	6	6	40	14.98	135	0	35.054	261310000	29034000	83084	175160	93730	0	281990	195800	7486400	7974900	12743000	0.246449	0.85883	-0.161355	-0.128168	2.42552	0.00122987	1.01763	0.871221	2.27377	0.00762264	-1.17899	-0.97091	A0LJ81
6.32446	6.50802	6.27764	6.28434	6.43998	6.41908	7.49481	7.09534	7.17187						+	+	Sf_SfMh;SfMh_CoC	488	1	8	8	26.1	29.56	268	0	13.869	96202000	5658900	15684	0	111410	379380	84219	106210	1549800	1657300	1754900	0.044262	0.987651	0.0110927	0.0102184	2.47919	0.00376318	0.883968	0.774622	2.56967	0.016	-0.872875	-0.771249	A0LJ82
5.95512	5.92248	6.02248	6.46261	6.34782	6.45274	8.13818	8.42498	8.46596						+	+	Sf_SfMh;SfMh_CoC	489	1	14	14	36.8	41.341	372	0	99.826	1058200000	46009000	7295.7	37939	0	943920	274870	311090	12658000	14858000	16918000	3.19088	0.171129	0.45436	0.433935	4.61005	0	2.37635	2.1462	4.20918	0	-1.92199	-1.73236	A0LJ84
5.88769	5.88033	6.62578	6.82865	6.85181	6.80169	8.58244	8.60418	8.5639					+	+	+	Sf_CoC;Sf_SfMh;SfMh_CoC	491	1	35	34	33.2	110.01	1009	0	250.57	2099700000	41994000	37169	58666	167330	106830	278650	130740	13959000	12198000	15057000	1.31611	0.0249744	0.696118	0.557927	3.23448	0	2.45224	1.96566	7.12413	0	-1.75612	-1.72409	A0LJ87
6.62461	6.93917	5.94679	6.72747	5.57921	5.63875	7.44061	7.18977	7.02148						+	+	Sf_SfMh;SfMh_CoC	492	1	5	5	14.6	30.887	281	0	9.8314	93988000	6713500	54134	129300	10328	156490	0	25078	2529100	2288700	1520400	0.477343	0.398491	-0.521715	-0.353855	1.05766	0.0417767	0.713765	0.541915	1.46075	0.00974194	-1.23548	-0.887181	A0LJ88
6.02325	6.49646	6.47478	6.07441	5.69747	5.92377	7.00337	7.09552	7.24072						+	+	Sf_SfMh;SfMh_CoC	493	1	4	4	25.9	21.071	189	0	9.9778	58387000	5307900	0	0	28624	0	63422	45202	1382700	1294600	2493300	NaN	1	0	NaN	2.00683	0.00960556	0.781708	0.668688	3.14273	0.00485714	-1.21466	-1.07539	A0LJ89
6.42027	6.26657	5.97606	6.94957	6.08693	5.93005	6.00979	6.19816	5.86031									494	1	3	3	7	49.865	446	0	4.2921	27899000	1213000	0	0	0	388860	110200	66834	235350	268890	142850	0.106573	0.919905	0.101218	0.0753858	0.536967	0.810316	-0.198211	-0.170454	0.379143	0.400741	0.299428	0.224851	A0LJ92
6.20212	6.06067	6.22214	6.85019	6.84179	6.99363	6.89732	6.90082	6.82585					+	+		Sf_CoC;SfMh_CoC	495	1	3	3	7.4	40.158	365	0	7.826	64506000	3225300	49937	0	64424	401120	575180	622330	635790	187040	689500	3.31037	0.00689938	0.73356	0.685069	3.64758	0.00855798	0.71302	0.674965	0.138015	0.954087	0.0205398	0.019469	A0LJ99
6.2138	6.51793	6.29106	7.50002	7.53405	7.57046	7.33722	7.65767	7.2003					+	+		Sf_CoC;SfMh_CoC	496	1	7	7	40.2	26.92	256	0	13.929	293400000	19560000	96056	0	235470	6091100	2201000	2263600	2366700	3772200	2533900	3.6639	0	1.19391	1.09182	2.53212	0.000588933	1.05747	0.90895	0.425067	0.636032	0.136446	0.120001	A0LJA4
5.87804	6.60645	6.67317	6.06145	5.91041	5.32298	6.03254	6.38684	5.40825									497	1	2	2	6.9	42.287	378	0	4.1143	12544000	660200	0	0	0	105950	98806	116930	84257	191210	63050	0.84828	0.107056	-0.620939	-0.463396	0.506629	0.530745	-0.443345	-0.320572	0.18626	0.60918	-0.177594	-0.130192	A0LJA5
6.28107	6.35769	6.29815	6.07136	5.9373	5.57784	6.34533	6.40267	6.34912									498	1	5	5	5.8	113.94	1021	0	14.674	11791000	267970	0	0	0	0	0	0	66826	86084	115060	NaN	1	0	NaN	0.834049	0.942134	0.0534062	0.0518659	1.56059	0.129737	-0.503548	-0.438441	A0LJB2
5.9606	6.1072	6.14478	6.13443	5.57724	5.79252	5.89828	5.87281	5.39432									499	1	2	2	6.2	51.616	453	0	19.69	10137000	482700	0	0	0	161090	41621	62189	96971	96936	23896	0.617951	0.754742	-0.236124	-0.201526	0.94229	0.588297	-0.349053	-0.297504	0.187089	0.724924	0.112929	0.0917663	A0LJB3
6.17866	6.30974	6.42164	5.78283	5.37019	5.88809	5.71701	5.77598	5.80003									503	1	3	3	4.9	63.476	572	0	11.243	8574700	306240	0	0	0	0	0	47240	70148	72533	116320	NaN	1	0	NaN	2.71474	0.076959	-0.539006	-0.501672	0.202496	0.779234	-0.0839736	-0.072394	A0LJC9
6.27667	6.24996	6.38001	7.37256	7.58736	7.11458	7.96049	7.85055	7.78881					+	+		Sf_CoC;SfMh_CoC	506	1	27	27	39.5	84.199	784	0	173.82	498830000	11085000	23853	41778	52412	1561000	638970	309050	3168300	2014000	3275800	2.75435	0.000359457	1.05596	0.924405	4.77993	0	1.56441	1.47034	1.60075	0.12315	-0.508451	-0.443829	A0LJE2
6.39649	6.49289	6.26649	5.67707	5.55998	5.72622	6.54455	5.44958	6.63998									509	1	2	2	9.4	24.852	223	0.00052659	3.7994	31029000	2068600	0	0	22101	829530	0	149360	314150	313880	439570	NaN	1	0	NaN	0.169549	0.874254	-0.173921	-0.12535	0.65441	0.160107	-0.556945	-0.402108	A0LJJ8
6.3368	6.31555	6.37683	7.29028	7.5323	7.60002	7.52894	7.43385	7.08275					+	+		Sf_CoC;SfMh_CoC	510	1	9	9	26.8	37.23	340	0	75.048	261100000	15359000	152220	158230	234100	5085700	1774800	2344000	2633000	1764600	1212000	3.53241	0.000139169	1.13114	1.03233	2.73787	0.00112047	1.00545	0.884403	0.310829	0.671837	0.125686	0.107878	A0LJK0
6.0315	6.40222	5.99456	5.26679	5.48709	5.72506	5.90568	5.86988	5.86287									511	1	2	2	6.4	54.176	482	0.00053022	3.8807	9026300	361050	0	0	0	38008	0	0	103430	87611	132000	NaN	1	0	NaN	0.941184	0.717037	-0.263287	-0.232824	1.3581	0.21022	-0.386494	-0.341128	A0LJK1
6.15044	5.7398	6.11536	5.91725	5.8668	5.90337	5.51036	5.83125	5.49882									512	1	2	2	5.6	44.53	392	0	4.4988	211980000	12470000	5223400	6773800	178870	126070	47063	44039	44359	0	31957	0.330112	0.900756	-0.106059	-0.0936687	1.06938	0.502417	-0.388388	-0.331757	1.2065	0.351839	0.282329	0.254357	A0LJK5
6.06177	6.32969	6.66594	6.6531	7.05339	7.04805	6.73703	6.7021	6.42101									513	1	3	3	10.9	28.753	267	0	19.535	53850000	4895500	0	0	0	1016000	1059800	984870	685060	726160	423630	1.21187	0.105939	0.56571	0.463942	0.594032	0.736321	0.267579	0.222727	0.832593	0.351093	0.298132	0.255675	A0LJK6
6.23955	6.70498	6.4539	7.08867	6.52682	6.76596	6.71942	6.75154	6.6288									514	1	7	7	10.8	89.826	788	0	23.606	40638000	1069400	0	140350	156630	97857	34623	75341	222090	168120	174410	0.708474	0.616578	0.327671	0.270542	0.772348	0.759954	0.233776	0.20517	0.21916	0.761671	0.0938943	0.0804657	A0LJK8
6.4679	6.17972	6.36703	6.83127	6.46129	6.37896	6.25103	6.40047	6.5423									515	1	4	4	21.4	29.937	262	0	15.771	36876000	2169200	0	0	0	1243500	143690	109430	174420	214170	283990	0.60271	0.776979	0.218956	0.188315	0.192062	0.941486	0.0597177	0.0533592	0.417137	0.597139	0.159239	0.136975	A0LJL0
6.64922	6.31329	6.49236	5.96181	5.89051	5.73101	6.14029	5.57244	6.14082									520	1	5	5	8.6	88.8	818	0	12.98	6306900	165970	0	0	0	942	48162	5871.6	23967	5670.3	81358	NaN	1	0	NaN	1.17936	0.191682	-0.533772	-0.440119	0.168978	0.774906	-0.0900766	-0.0749834	A0LJN7
6.28201	6.26588	6.24142	6.92164	6.92357	7.18828	7.38126	7.23234	7.44431					+	+		Sf_CoC;SfMh_CoC	522	1	15	15	29.2	76.574	712	0	102.12	233700000	5992200	38118	70647	34126	609890	369650	363890	1143200	1186800	2175900	2.95354	0.00682143	0.748058	0.686706	4.15759	0.000134595	1.08953	1.02405	1.45972	0.267799	-0.341473	-0.308024	A0LJP9
6.7318	6.93367	6.83997	7.16864	7.19896	7.55379	6.88964	6.82306	6.76132									523	1	3	3	10	31.203	280	0	8.1129	142400000	7119900	54250	282180	265750	2656300	1372000	1375400	592330	288020	233640	1.58513	0.221212	0.471983	0.41522	0.052143	0.989608	-0.0104734	-0.00979648	1.69557	0.138824	0.482457	0.427304	A0LJQ2
6.2414	6.19201	6.32742	7.72285	7.72973	7.81779	7.39139	7.28966	7.39789					+	+		Sf_CoC;SfMh_CoC	524	1	8	8	28	38.666	350	0	55.355	370670000	28513000	0	0	0	11019000	5185500	4861300	2610700	2129000	2707600	5.13744	0	1.50318	1.43161	4.51127	0.000136026	1.10604	1.05051	2.98647	0.177028	0.397144	0.379497	A0LJQ3
7.35534	7.40131	6.06762	7.48184	7.61619	7.63897	6.62474	7.02346	6.88413							+	Sf_SfMh	525	1	7	7	30.1	36.053	316	0	30.016	252690000	12033000	3736100	693810	147230	2903000	1686400	1926400	79613	397690	462630	0.656043	0.150926	0.637577	0.44281	0.0756088	0.928682	-0.0973179	-0.0670027	2.3572	0.0294757	0.734894	0.652256	A0LJQ4
7.15467	7.20186	7.15613	6.47185	6.39289	6.32436	7.36029	7.41348	6.85803					+		+	Sf_CoC;Sf_SfMh	526	1	5	5	34.7	18.887	167	0	58.471	120210000	10017000	766540	1148400	343780	135960	191330	113470	2412100	2875500	2030300	4.1619	0.00361039	-0.774517	-0.740923	0.0788149	0.960611	0.0397154	0.0337248	1.95683	0.02425	-0.814232	-0.688852	A0LJQ6
7.30369	7.25297	7.33331	7.70333	7.35938	7.63528	7.93065	7.84169	7.89812						+		SfMh_CoC	527	1	32	28	29.6	111.94	1021	0	95.413	391210000	7523200	335710	912490	419830	510550	184020	431310	1732900	962560	2033800	1.17535	0.676385	0.269341	0.243144	4.14888	0.0280833	0.593497	0.573423	1.39534	0.295117	-0.324156	-0.292474	A0LJQ8
7.06209	7.16755	7.04833	8.5223	8.26444	8.31481	8.38396	8.34941	8.42537					+	+		Sf_CoC;SfMh_CoC	531	1	18	18	51.8	28.888	255	0	322.4	2588600000	184900000	601570	1228500	517580	62842000	14693000	15858000	31917000	28185000	29054000	3.89001	0	1.27453	1.17205	5.11469	0	1.29359	1.23956	0.0822907	0.955934	-0.019063	-0.0176198	A0LJS9
8.298	8.45803	8.59598	9.2671	9.26432	9.32276	9.39319	9.40427	9.41754					+	+		Sf_CoC;SfMh_CoC	532	1	61	61	57	67.386	619	0	323.31	30166000000	942670000	3719700	9569900	12160000	110390000	67107000	78756000	201000000	204920000	255050000	3.15691	0.00256981	0.834055	0.76647	3.41824	0.00123466	0.954327	0.878443	2.39147	0.642157	-0.120272	-0.11788	A0LJT0
6.46446	6.04408	6.4973	7.47914	7.88059	7.4835	6.88039	7.23251	6.95711					+	+		Sf_CoC;SfMh_CoC	533	1	5	5	10	25.419	221	0	27.288	123380000	24677000	0	0	0	4357600	2705300	2265300	2977900	3969600	8401000	2.53335	0.000143022	1.27913	1.06818	1.72034	0.0236694	0.688061	0.582667	1.58902	0.088427	0.591071	0.504881	A0LJT1
6.33738	5.73225	5.77329	6.33646	6.28825	6.27033	5.29195	6.02555	5.96882									536	1	2	2	7.4	34.408	296	0	6.6676	13040000	931400	0	0	0	509430	175400	118890	30740	64620	32319	0.828494	0.565603	0.350705	0.293176	0.238789	0.852461	-0.185533	-0.142061	1.06574	0.13431	0.536238	0.433683	A0LJU9
6.40689	5.99114	6.56579	7.35755	7.54307	7.54187	8.31779	8.28196	8.35293					+	+	+	Sf_CoC;Sf_SfMh;SfMh_CoC	538	1	14	14	66.4	12.593	110	0	140.73	1052600000	175430000	0	222170	340870	8105500	4721900	3271800	43305000	51988000	63477000	2.50625	0.000134345	1.15955	0.98095	3.49649	0	1.99629	1.70253	3.67898	0.0130857	-0.836732	-0.785697	A0LJW4
6.48785	6.27934	5.94433	6.62644	6.6176	6.63005	7.16808	7.68953	7.19396						+	+	Sf_SfMh;SfMh_CoC	539	1	5	5	39.2	13.578	130	0	51.492	133410000	33352000	0	0	865350	1239700	582030	549040	9541600	8366400	12208000	1.15084	0.454261	0.387524	0.334548	2.06238	0.000682446	1.11335	0.903655	1.89011	0.03625	-0.725827	-0.62052	A0LJW9
5.99881	6.31536	6.19211	6.81776	6.76211	6.7968	7.146	7.45791	7.50402					+	+		Sf_CoC;SfMh_CoC	540	1	2	2	37.3	8.3973	75	0	8.36	137860000	34465000	61421	0	0	5424900	1756600	1657300	7304000	8108800	10152000	2.5796	0.0204921	0.623463	0.570132	2.93085	0.000135593	1.20056	1.04819	2.1498	0.0816287	-0.577092	-0.518217	A0LJX2
5.78661	6.46749	6.17028	6.46538	5.78159	5.73246	6.27974	6.55617	6.24296									541	1	3	3	16	26.449	262	0	11.48	19280000	1483100	0	0	0	504800	77848	66147	208160	322370	303730	0.183645	0.876967	-0.148317	-0.113402	0.422009	0.799315	0.218162	0.178751	0.64575	0.295768	-0.366479	-0.291697	A0LJX4
6.08579	6.06113	6.22526	6.91478	6.92471	6.75022	7.2599	7.24702	7.30869					+	+		Sf_CoC;SfMh_CoC	542	1	5	5	39.2	15.487	143	0	45.214	122780000	15348000	17997	10342	12802	3954800	668850	467640	3608700	2935400	3671300	3.1983	0.00674173	0.739177	0.686814	4.52414	0	1.14781	1.08855	2.62491	0.17116	-0.408636	-0.385644	A0LJX5
6.17198	6.27686	6.8144	7.59113	7.50722	7.41531	7.4615	7.37245	7.05918					+	+		Sf_CoC;SfMh_CoC	545	1	9	9	44.1	27.561	254	0	83.421	261960000	15409000	21242	52729	23930	5599700	2260600	1453400	1747100	3170500	1080100	2.20858	0.00058956	1.08347	0.898884	1.70234	0.00560641	0.87663	0.710742	0.715395	0.480938	0.206842	0.182699	A0LJZ0
6.94939	6.17275	6.48843	7.65705	7.58388	7.70421	7.49051	7.3264	7.66945					+	+		Sf_CoC;SfMh_CoC	546	1	11	11	31.5	42.951	397	0	97.057	380570000	15857000	45642	19790	0	4324700	1584100	1757400	2960800	1564900	3599900	2.08541	0.000593814	1.11152	0.905002	1.753	0.00398157	0.958595	0.769154	0.659132	0.594471	0.152928	0.138389	A0LJZ1
6.14635	6.43049	6.52629	8.75395	8.20213	8.68842	7.9878	8.49651	8.06509					+	+		Sf_CoC;SfMh_CoC	547	1	18	17	50	36.975	336	0	231.08	2644500000	132220000	158760	149650	271090	33939000	12306000	13957000	31333000	12755000	27355000	3.32883	0	2.18046	1.80486	3.12944	0	1.81543	1.51906	0.708443	0.291828	0.365033	0.295514	A0LJZ2
6.36305	6.31278	6.19345	7.58273	7.36188	7.43276	7.43212	7.4402	7.47741					+	+		Sf_CoC;SfMh_CoC	548	1	9	9	16.9	48.84	444	0	52.139	341370000	14224000	40798	26715	0	3209300	1244900	1416100	3007000	2705200	2573700	3.84692	0	1.16937	1.08048	4.61531	0	1.16015	1.1026	0.0473933	0.980681	0.0092144	0.0086392	A0LJZ3
6.11966	5.97801	6.04693	6.23058	6.44017	6.1432	6.46476	6.35035	6.22347									549	1	7	7	5.1	163.3	1424	0	22.954	18092000	229020	0	0	3615.2	25540	25198	25684	54014	38405	56559	1.07972	0.752682	0.223116	0.203361	1.67666	0.637678	0.297991	0.275714	0.266355	0.789781	-0.0748752	-0.0673133	A0LJZ4
6.20097	6.16347	6.33621	6.88149	6.81495	6.66913	5.42697	6.64092	6.71916					+			Sf_CoC	550	1	3	3	20	20.258	180	0	4.9054	49713000	4519300	0	0	0	1903600	569080	548430	252870	496430	748950	2.60915	0.0490851	0.55497	0.513025	0.0228162	0.976523	0.0287964	0.0202566	0.550638	0.187613	0.526174	0.36977	A0LJZ9
6.26675	6.3612	7.01022	6.71093	6.7158	6.87211	6.6839	6.74564	6.7797									552	1	6	6	11	62.428	557	0	20.01	77524000	2673200	0	0	0	335930	385350	146280	495510	490310	819850	0.387182	0.790083	0.220226	0.177659	0.333506	0.835981	0.190362	0.154095	0.190936	0.914485	0.0298634	0.0281756	A0LK06
5.98016	6.46202	6.07627	6.3852	6.38719	6.30419	5.69196	5.07153	5.81958							+	Sf_SfMh	554	1	4	4	8.5	54.601	505	0	8.6516	27108000	821460	0	0	0	111090	63788	78243	98908	205010	264430	0.549789	0.813676	0.186045	0.161813	NaN	1	0	NaN	1.63228	0.0277551	0.83117	0.674297	A0LK12
5.76399	6.38212	6.62959	7.5942	7.39896	7.39637	6.63223	6.87488	7.06055					+			Sf_CoC	555	1	7	7	25.8	40.289	360	0	20.9	200020000	9524500	32925	110180	62414	5103400	1316600	1233200	355200	480650	830060	1.97739	0.00026327	1.20461	0.951809	0.97982	0.136432	0.59732	0.464583	1.90837	0.0720247	0.607295	0.532598	A0LK14
5.81459	6.2559	6.4566	6.87336	6.88555	6.96157	6.68186	6.88193	6.85476					+			Sf_CoC	556	1	7	6	8.6	93.353	829	0	28.501	60129000	1366600	0	0	17093	278740	158760	158680	123910	309890	319490	1.72468	0.0130435	0.731127	0.613558	1.46496	0.0525381	0.630485	0.525533	0.666537	0.715562	0.100643	0.0941936	A0LK15
5.94143	6.03437	5.98879	6.6895	6.66288	6.7289	6.28156	6.31589	6.28791					+			Sf_CoC	557	1	3	3	36	9.8223	86	0	15.903	35095000	17547000	0	0	0	9094600	2091900	2453200	950900	1783400	1173400	4.54921	0.00697691	0.70556	0.683032	3.35564	0.586413	0.306921	0.29832	4.27232	0.166224	0.398639	0.390102	A0LK18
6.04495	6.17946	6.3749	6.13644	5.96012	5.64888	5.50366	5.5778	5.5548									559	1	2	2	12.1	33.89	305	0	8.0081	5281200	330070	0	0	0	203490	80056	10270	18692	0	17568	0.762508	0.676279	-0.284623	-0.242909	NaN	1	0	NaN	1.20493	0.240616	0.369723	0.323126	A0LK21
5.95197	6.5665	6.12567	6.33443	6.28825	6.2707	6.16634	6.27967	6.09961									560	1	3	3	8.9	47.298	439	0	10.115	25666000	987150	0	0	0	141660	39852	109300	218990	267520	209830	0.170811	0.924415	0.0830809	0.0701765	0.0597986	0.967655	-0.0328406	-0.0275902	0.971777	0.668554	0.115921	0.109786	A0LK22
6.04409	6.18895	6.17152	6.1514	6.26928	6.02387	5.72112	5.72246	5.22328									562	1	3	3	4.4	62.383	574	0	4.48	16708000	556930	0	0	0	78829	47170	50186	123610	93614	163530	0.0545141	0.984733	0.0133279	0.0122917	NaN	1	0	NaN	1.51575	0.0899006	0.592561	0.501894	A0LK35
5.98927	5.60617	6.21	6.74834	6.897	6.9193	6.79555	5.18929	5.34324					+		+	Sf_CoC;Sf_SfMh	563	1	4	4	14.4	44.38	397	0	10.084	53113000	2655600	0	0	0	802790	411860	545580	281560	286110	327740	2.12189	0.00219011	0.919731	0.776552	0.106022	0.897686	-0.159122	-0.103242	0.982891	0.0216703	1.07885	0.712348	A0LK36
6.4506	6.46259	6.41285	7.46049	7.46255	7.46624	7.33017	7.17563	7.41192					+	+		Sf_CoC;SfMh_CoC	564	1	10	10	17.1	69.66	645	0	28.441	292100000	9736700	58260	345490	48587	1385700	1196400	1292000	1860500	915060	2634800	6.54477	0.000137017	1.02108	1.00591	3.5847	0.00237899	0.863893	0.806709	1.06598	0.568979	0.157188	0.147	A0LK37
7.87848	8.07799	7.65017	7.40444	7.35516	7.40157	7.77204	7.6352	7.97887									565	1	8	8	57.8	9.3057	90	0	36.613	678500000	226170000	3321800	3800800	4305900	25081000	14402000	12077000	56394000	42964000	63821000	1.74352	0.185733	-0.481819	-0.428428	0.175402	0.931778	-0.0735062	-0.0634268	1.80544	0.185512	-0.408312	-0.370802	A0LK38
6.14528	6.73614	7.00204	7.85606	7.75757	7.90529	7.60938	7.54808	7.44204					+	+		Sf_CoC;SfMh_CoC	566	1	7	7	53.7	11.052	95	0	21.058	489540000	69934000	0	553580	659110	22652000	7659600	8662800	9420400	9039900	11286000	2.03672	0.00013262	1.21182	0.964149	1.60819	0.005313	0.90535	0.719753	2.02702	0.30151	0.306473	0.287664	A0LK41
5.86867	6.34607	6.39653	7.07958	6.70151	6.8063	6.48447	5.38686	6.38455					+			Sf_CoC	567	1	5	4	16.4	38.903	359	0	6.9972	56132000	2673000	85969	0	83816	1237700	411380	298530	198820	166270	190530	1.50496	0.0285677	0.658707	0.547806	0.110289	0.913668	-0.118462	-0.0853057	0.990004	0.0538686	0.777168	0.568072	A0LK43
6.09751	6.23367	6.51562	6.7693	6.62335	6.60755	6.52647	6.36035	6.41066									569	1	3	3	8.8	43.589	388	0	21.705	34694000	1285000	0	0	0	500080	257170	167200	157910	90979	111640	1.34709	0.441572	0.384467	0.339201	0.49419	0.864105	0.150223	0.132638	1.51972	0.412685	0.234244	0.218674	A0LK47
6.41363	6.63835	6.79945	8.03334	7.77341	7.69773	7.75183	8.00467	7.70951					+	+		Sf_CoC;SfMh_CoC	570	1	22	22	35.9	66.609	596	0	121.29	912450000	30415000	62457	113820	36040	6014200	3064400	2388400	6825700	4361600	7548400	2.8897	0.000141391	1.21768	1.0578	2.94161	0.00013617	1.20486	1.05233	0.031514	0.976333	0.0128261	0.0112788	A0LK49
6.40591	6.23878	6.82833	7.30801	7.23345	7.2478	6.932	6.93983	7.03076					+			Sf_CoC	572	1	10	10	22.2	52.783	491	0	19.16	307340000	11383000	663610	2989100	1483200	1042000	605490	1046000	969660	1070300	1513700	1.92007	0.00852493	0.772082	0.656027	1.25473	0.29296	0.476523	0.404428	2.78609	0.306549	0.295559	0.284446	A0LK53
6.5862	6.5069	6.25698	6.35025	6.06833	5.98633	6.09837	6.00612	6.14041									573	1	5	5	10.8	58.299	518	0	15.52	17608000	607160	0	0	0	246580	36306	26459	31115	146090	120600	0.996522	0.607833	-0.315058	-0.274373	1.58342	0.499758	-0.368393	-0.332835	0.172323	0.857494	0.0533353	0.0477432	A0LK54
6.29668	6.30391	6.11501	6.56666	6.61097	6.5479	6.91738	6.67409	7.06718						+		SfMh_CoC	575	1	4	4	24.6	24.221	224	0	20.431	52024000	3716000	0	0	0	515400	407690	270170	686070	565580	1271100	2.1902	0.507033	0.336639	0.316222	2.11826	0.0283325	0.647682	0.573094	1.25787	0.31552	-0.311043	-0.278698	A0LK66
6.21815	6.0352	6.17114	7.56445	7.11361	7.25962	7.55136	7.58097	7.56183					+	+		Sf_CoC;SfMh_CoC	577	1	5	5	12.3	44.141	407	0	43.461	290550000	14528000	0	30581	94608	4754200	1083600	816030	2545200	2456000	2747400	2.9088	0.000138702	1.17106	1.02393	4.86114	0	1.42323	1.34835	0.882553	0.404609	-0.252161	-0.222542	A0LK70
5.76193	7.19866	7.11992	7.44215	7.35543	7.75022	5.18311	5.60197	5.67463					+	+	+	Sf_CoC;Sf_SfMh;SfMh_CoC	580	1	7	7	16.8	50.893	441	0	14.498	178420000	7136800	99909	242410	88237	2524200	2193100	1971400	0	7405.6	10121	0.788359	0.0259391	0.822436	0.555145	1.15628	0.0023857	-1.20693	-0.809558	3.32218	0	2.02937	1.699	A0LK76
6.20677	6.63997	6.03035	7.0383	6.98541	6.73489	5.44369	5.5744	5.63848					+		+	Sf_CoC;Sf_SfMh	582	1	3	3	7.1	52.122	480	0	30.093	36350000	1652300	0	0	0	943680	407600	301000	0	0	0	1.43114	0.0433425	0.627173	0.52097	NaN	1	0	NaN	3.6224	0	1.36734	1.23213	A0LK80
6.29093	6.21806	6.60307	6.32457	5.51183	6.393	5.7544	5.07679	5.23017									584	1	4	4	5.3	94.734	880	0	7.9415	8328600	173510	0	0	0	103240	31597	38674	0	0	0	0.407084	0.711502	-0.294217	-0.225168	NaN	1	0	NaN	0.968471	0.0704403	0.722679	0.535502	A0LK82
6.25371	6.0613	5.776	6.03951	6.03342	5.7565	5.94984	5.79939	5.57531									585	1	2	2	2.1	92.877	829	0.002963	2.9733	2999000	78920	9511.7	0	0	10459	0	3441.9	28172	18958	8376.8	NaN	1	0	NaN	0.655655	0.745092	-0.255485	-0.217186	0.514916	0.569044	0.168292	0.147191	A0LK94
6.45432	6.44404	6.35484	6.12489	5.55865	5.91427	6.01216	5.8643	6.23523									586	1	2	2	22.5	12.049	102	0.0048828	2.8046	11106000	1586600	0	0	0	20874	626110	479010	148580	66288	245710	NaN	1	0	NaN	1.55904	0.475222	-0.380505	-0.342077	0.362247	0.579952	-0.171293	-0.143067	A0LKA0
6.32388	6.46942	6.33375	6.32164	5.48467	5.95487	6.5541	6.53901	6.58108									588	1	4	4	9.8	44.906	417	0	14.941	23108000	888770	0	0	0	215300	34209	49957	240030	187600	161660	0.857766	0.365118	-0.45529	-0.365185	1.70285	0.806093	0.182382	0.173939	1.2348	0.0841618	-0.637672	-0.513201	A0LKA3
6.83991	5.96554	6.26955	5.91018	5.61902	5.81283	6.00143	6.06318	6.0503									591	1	5	5	6.4	83.382	745	0	9.855	68567000	1904600	0	1000500	653910	31820	0	2197.6	92726	15443	108000	NaN	1	0	NaN	0.551347	0.676316	-0.320026	-0.254601	1.37289	0.380692	-0.257628	-0.236874	A0LKB3
6.31109	6.35135	5.70385	6.84444	6.43637	6.33068	7.12759	7.04902	7.15603						+		SfMh_CoC	592	1	10	10	30.4	44.741	404	0	89.872	75533000	3776700	0	0	0	333220	85391	28886	985450	1069500	1274200	0.726526	0.469738	0.415065	0.329014	2.02039	0.00218868	0.988786	0.815912	1.63844	0.0931957	-0.573721	-0.49464	A0LKB4
5.93608	6.28497	6.44608	7.20491	7.01364	7.112	7.539	7.41491	7.56228					+	+		Sf_CoC;SfMh_CoC	594	1	10	10	29.3	43.722	382	0	53.949	211500000	11750000	36908	0	0	1703400	520630	559800	3043000	2323700	3562800	2.28411	0.00268803	0.887805	0.765136	2.91008	0	1.28302	1.10862	2.27673	0.186073	-0.395214	-0.368771	A0LKC2
6.25054	5.97598	6.09948	6.3011	6.23739	6.22308	6.6234	6.98755	6.99811						+		SfMh_CoC	596	1	3	3	33.6	16.72	152	0	21.573	44606000	4460600	0	0	0	949970	233480	196810	754510	1062300	1263500	0.809977	0.850161	0.145191	0.134072	2.18393	0.0100174	0.761023	0.663752	2.09682	0.0669116	-0.615832	-0.547167	A0LKD2
5.876	5.78717	6.45102	6.01153	5.85664	6.00552	5.87182	6.09864	5.87539									598	1	5	5	5.8	91.522	823	0	10.613	4786700	95734	0	0	0	18299	13007	14187	13113	11922	25206	0.138378	0.92688	-0.0801633	-0.0660247	0.150826	0.923797	-0.0894461	-0.0732458	0.0346768	0.979905	0.00928275	0.0085122	A0LKD8
6.62246	6.36975	6.44879	6.59195	5.76768	5.79208	6.02869	4.97583	5.54525						+		SfMh_CoC	599	1	4	4	3.9	95.137	844	0	7.0833	9716600	202430	21582	39367	16904	31824	9858.2	14843	35801	17528	14722	0.697352	0.452009	-0.429765	-0.335522	1.43098	0.00506329	-0.963746	-0.733838	0.584921	0.176415	0.533981	0.379432	A0LKD9
6.21114	6.28717	6.25691	6.73276	6.53875	5.80608	5.42932	5.78556	5.88015									600	1	3	3	17.6	27.495	255	0	7.1525	26202000	1637600	0	13436	0	920330	253240	202120	61408	90430	96679	0.140566	0.91208	0.107458	0.0837527	NaN	1	0	NaN	0.987399	0.0892667	0.660853	0.503015	A0LKE2
5.93764	6.12611	6.22684	6.58146	5.96895	5.56031	6.93458	6.72976	6.87169						+	+	Sf_SfMh;SfMh_CoC	604	1	4	4	8.5	50.501	445	0	6.4094	45935000	2187400	0	0	0	337740	116030	117520	356400	487760	771900	0.0678167	0.951403	-0.0599535	-0.045815	2.70161	0.00809782	0.748484	0.677866	1.25305	0.0359292	-0.808437	-0.620513	A0LKE9
6.47173	6.35441	6.25139	5.5801	6.07274	6.15992	6.1183	6.34692	5.29367									605	1	2	2	3.7	53.72	482	0	4.797	23857000	852030	139620	0	25010	10647	3582.8	13663	177330	268940	213230	NaN	1	0	NaN	0.603779	0.503164	-0.439544	-0.331448	0.0162146	0.971558	0.0179551	0.013132	A0LKF1
6.19438	6.15368	5.96701	5.58761	5.68203	5.86184	6.72957	6.82502	6.87106						+	+	Sf_SfMh;SfMh_CoC	606	1	6	6	13.1	67.887	610	0	12.495	58830000	1782700	0	0	0	12525	44012	4397.6	432170	512320	777290	NaN	1	0	NaN	3.00499	0.0112097	0.703524	0.650531	3.5756	0.00859574	-1.09806	-1.00685	A0LKF4
6.25307	6.21087	6.33482	6.58022	6.40326	6.42344	6.61969	6.72649	6.59075									607	1	12	12	6.6	215.73	1953	0	23.726	33333000	297620	0	11043	1617.2	45537	7755.5	25256	53364	32947	120100	1.41495	0.775114	0.202719	0.19004	2.6346	0.426649	0.37939	0.359604	1.19472	0.51289	-0.176671	-0.165189	A0LKF7
5.64234	6.34136	6.72108	8.43735	8.32787	8.44772	8.02938	7.86569	8.04025					+	+		Sf_CoC;SfMh_CoC	612	1	25	25	50.6	45.49	417	0	191.03	1753000000	76218000	269750	339490	458140	35297000	15779000	10790000	4761600	3341300	5181700	2.61607	0	2.16939	1.64568	2.25418	0	1.74351	1.31992	2.47353	0.15877	0.425873	0.398665	A0LKL5
6.12513	6.39614	6.06792	6.26401	6.2479	5.79344	6.07777	5.80473	5.2378									613	1	6	6	10.7	66.222	609	0	12.89	10524000	318910	0	0	0	66349	52341	61597	64472	37287	36863	0.197157	0.914275	-0.0946113	-0.0798749	0.851021	0.346773	-0.489632	-0.386363	0.607514	0.270744	0.395021	0.305857	A0LKL7
6.92422	5.96268	5.99384	6.69671	6.77864	6.77889	5.14791	5.5745	6.50907							+	Sf_SfMh	614	1	3	3	8.4	47.595	442	0	5.2452	33372000	1589100	8663	10428	0	544820	341250	329130	99044	53830	201950	0.654188	0.418223	0.457832	0.34773	0.465311	0.414278	-0.549754	-0.363846	1.17589	0.0196854	1.00759	0.718227	A0LKL8
5.85928	6.31925	5.70851	6.51368	6.5005	6.43835	5.50584	5.74014	4.77329							+	Sf_SfMh	615	1	3	3	18.3	22.924	219	0	13.933	13789000	1969800	0	0	0	753300	938740	246120	0	0	31654	1.31966	0.157304	0.521833	0.440312	NaN	1	0	NaN	1.7624	0.0095873	1.14442	0.885691	A0LKM0
6.16921	5.93415	5.75367	6.32854	6.04273	6.1454	5.56903	5.70776	5.66894									616	1	2	2	3.5	51.705	462	0.0043988	2.81	12168000	507020	0	0	0	143810	51210	68724	168030	44227	31016	0.682451	0.771943	0.219883	0.191788	1.12307	0.648769	-0.303767	-0.269488	2.30616	0.0967327	0.52365	0.478987	A0LKM2
6.04152	6.57852	5.96524	7.96571	8.07762	8.10697	7.66917	7.47692	7.42891					+	+		Sf_CoC;SfMh_CoC	618	1	6	6	19.1	40.022	356	0	18.095	652730000	29670000	14784	69869	0	4209200	2204900	2043700	6539100	3874400	10714000	3.14326	0	1.85501	1.54879	2.5245	0	1.3299	1.10232	2.45574	0.0941818	0.525102	0.483924	A0LKP0
6.21467	6.1434	6.42151	6.06446	5.75786	6.06296	5.3934	6.13969	6.41259									621	1	2	2	6.9	45.416	421	0	15.856	15012000	1072300	0	0	0	257330	159180	79317	179110	129090	268230	1.06361	0.634645	-0.298105	-0.263409	0.368062	0.753464	-0.277967	-0.21125	0.0208976	0.962667	-0.0201373	-0.0152415	A0LKQ2
6.15282	6.49021	6.08938	7.16233	7.16373	7.37649	7.2236	7.02979	7.24606					+	+		Sf_CoC;SfMh_CoC	622	1	6	6	13.8	47.19	419	0	17.154	140630000	6114300	0	0	0	1453900	812710	866350	1042400	640370	1298600	2.63777	0.00104819	0.990047	0.865951	2.53706	0.00238122	0.922348	0.807604	0.27478	0.807285	0.0676982	0.0616068	A0LKQ5
8.52205	8.6168	8.65332	9.09805	9.10044	9.09447	9.21935	9.24401	9.26335						+		SfMh_CoC	625	1	54	53	72.1	58.629	538	0	323.31	22666000000	686860000	19764000	32885000	32895000	65226000	29054000	35496000	139090000	137040000	195410000	3.66504	0.0796145	0.500264	0.481415	4.01445	0.0154962	0.644845	0.619366	3.44907	0.581069	-0.144581	-0.142746	A0LKR5
5.9624	6.27473	6.34876	6.63549	6.6771	6.89647	6.6487	6.66888	6.6629									626	1	4	4	15	25.507	227	0	8.1207	65986000	6598600	0	2225900	0	1111700	316470	1016800	306990	966830	653920	1.70854	0.0916069	0.541059	0.473191	1.76376	0.260824	0.464863	0.415595	0.39681	0.783733	0.0761964	0.0704756	A0LKR7
6.38925	6.52938	6.15504	7.5126	7.51937	7.28789	7.1312	7.139	7.13296					+	+		Sf_CoC;SfMh_CoC	627	1	6	6	41.5	18.638	171	0	25.166	205390000	18672000	118350	183990	127520	7538100	3226200	2604200	1443700	1546600	1883100	2.90508	0.000263549	1.08206	0.954983	2.68441	0.00639504	0.776497	0.700038	1.79802	0.305059	0.305567	0.28396	A0LKR9
8.38016	8.18193	8.37998	9.1038	9.15066	9.2385	8.92859	8.85128	8.88665					+	+		Sf_CoC;SfMh_CoC	628	1	73	60	94.6	57.95	542	0	323.31	14250000000	445330000	15354000	16120000	10950000	72644000	38194000	57280000	76263000	60710000	97810000	3.41876	0.00199807	0.850301	0.789549	2.92792	0.0444882	0.574818	0.537353	2.43017	0.335913	0.275483	0.263529	A0LKS4
5.69446	6.38423	6.59096	7.57617	7.30296	7.67528	7.1066	6.99665	6.91258					+	+		Sf_CoC;SfMh_CoC	629	1	3	3	43.2	10.486	95	0	12.951	218080000	43617000	0	169750	0	19061000	4812800	9492800	3789600	3175600	3115000	1.93871	0.000136414	1.29492	1.00148	1.32273	0.0165976	0.78206	0.612521	1.83273	0.117722	0.512859	0.455997	A0LKS5
6.57461	6.17279	6.22679	7.41487	7.35568	7.55988	7.16628	7.24564	7.20903					+	+		Sf_CoC;SfMh_CoC	630	1	10	10	27.5	46.78	411	0	33.741	205380000	8557500	0	22927	14051	3027100	1112900	1021200	987950	1132500	1238800	2.87915	0.00013449	1.11875	0.981566	2.63424	0.00369174	0.882253	0.782153	1.66094	0.40579	0.236496	0.222093	A0LKS7
6.30798	6.66321	6.46647	6.458	5.81913	6.32017	6.60585	6.40159	6.43737									631	1	8	8	9.9	92.549	807	0	14.284	13216000	287300	0	34752	0	58511	7717.3	23495	45844	68602	48379	0.566728	0.705618	-0.280119	-0.229677	0.0064979	0.99808	0.00238641	0.00212975	0.62257	0.382655	-0.282506	-0.234626	A0LKS9
6.27558	5.50407	6.09723	8.77114	8.67101	8.67181	8.00817	7.9143	7.8663					+	+	+	Sf_CoC;Sf_SfMh;SfMh_CoC	633	1	10	10	59.3	14.724	135	0	79.534	2553200000	425530000	0	0	0	129700000	98131000	90033000	39134000	33660000	34870000	3.50907	0	2.74569	2.22223	2.94278	0	1.97063	1.59321	3.88585	0.0206118	0.775061	0.73584	A0LKU4
6.22434	6.30693	6.33373	8.19195	7.96061	7.92889	7.25717	7.14298	7.63714					+	+	+	Sf_CoC;Sf_SfMh;SfMh_CoC	634	1	9	9	62.3	16.651	151	0	52.482	758250000	126380000	23034	0	0	72305000	24882000	16366000	5421300	1168300	6210300	4.38888	0	1.73882	1.59641	2.63888	0.000593625	1.05743	0.917149	1.78821	0.0496923	0.681386	0.581965	A0LKU5
6.42501	5.59366	6.45332	5.84641	5.6662	5.92561	5.51136	5.87084	5.86386									637	1	3	3	18.9	33.23	307	0	13.437	3935000	262330	0	0	0	93485	0	0	30465	74106	64279	NaN	1	0	NaN	0.597662	0.552824	-0.408643	-0.312918	0.171402	0.825253	0.0640527	0.0561208	A0LKW0
6.51878	6.51379	6.65962	5.63777	5.46648	6.3027	5.45558	5.13322	5.36734					+	+		Sf_CoC;SfMh_CoC	638	1	3	3	8.4	37.76	333	0	4.6895	133620000	6073500	3050700	2825400	0	0	49638	82014	26204	19506	20091	1.37091	0.0132487	-0.761744	-0.604813	3.5002	0	-1.24535	-1.12457	0.821929	0.176237	0.483606	0.380025	A0LKX3
6.08271	6.10049	6.71271	6.84061	6.81893	6.90061	5.73315	6.53569	5.53648							+	Sf_SfMh	640	1	7	7	24.9	49.951	453	0	41.984	47987000	2665900	0	40488	93058	1317900	170210	646410	154020	196400	47478	1.24889	0.11468	0.55475	0.459026	0.419631	0.658099	-0.363531	-0.265512	1.39651	0.0222979	0.918281	0.702809	A0LKY3
6.43973	6.1218	6.49614	7.75213	7.7945	7.72032	7.2704	7.38477	7.25419					+	+		Sf_CoC;SfMh_CoC	641	1	8	8	32.8	39.246	366	0	54.833	346220000	18222000	0	0	0	6883000	3584300	3762000	1241900	1612100	1138700	3.53591	0	1.4031	1.25446	2.81374	0.0015302	0.95056	0.84603	3.20932	0.134678	0.452536	0.432482	A0LKY8
6.22907	6.10013	6.46037	6.61712	6.55171	6.61656	6.45376	6.33656	6.36101									642	1	4	4	11.3	61.721	550	0	24.12	37435000	1207600	0	41525	0	189150	139520	229200	219690	148190	240320	1.43472	0.54758	0.331933	0.299688	0.469251	0.890914	0.120583	0.10851	2.1434	0.438686	0.21135	0.202874	A0LKY9
6.53647	5.84557	5.74602	6.70611	6.60978	6.65805	6.19976	6.8131	6.40303									643	1	6	6	29.8	38.648	366	0	34.184	41367000	2585400	0	0	0	1332300	300470	296580	99258	438310	118450	1.15685	0.0658557	0.615291	0.492189	0.629453	0.511017	0.429276	0.328415	0.43683	0.536278	0.186015	0.157305	A0LKZ0
6.10486	6.58271	6.7147	7.36818	7.07151	7.17017	7.61003	7.59164	7.62961					+	+		Sf_CoC;SfMh_CoC	648	1	25	25	41.4	77.287	694	0	84.95	306760000	9586300	50474	224970	161130	1070100	410540	489730	2936900	1519200	2723200	1.64053	0.0131132	0.735864	0.610802	2.45276	0.000382114	1.14301	0.964102	2.00888	0.183333	-0.407142	-0.374242	A0LL23
6.70071	6.17228	6.13237	7.09524	6.91283	7.26912	6.78204	6.71144	6.62518					+			Sf_CoC	649	1	4	3	15.9	33.283	290	0	6.7213	82215000	6324200	17119	51770	0	2197200	961790	1276300	699050	517720	603230	1.64479	0.0113241	0.757278	0.625816	0.918577	0.554157	0.371104	0.312196	1.57824	0.206006	0.386174	0.347149	A0LL24
6.09062	6.61504	6.70881	6.9382	6.74396	6.62562	7.49273	7.57871	7.07478						+		SfMh_CoC	650	1	17	17	41.3	51.71	470	0	56.897	287500000	10268000	45323	24859	174630	428130	171170	293780	2907600	3720300	2502100	0.630095	0.672782	0.297768	0.245513	1.67364	0.00505415	0.910582	0.729966	1.56338	0.0799518	-0.612814	-0.519181	A0LL34
6.52122	6.24027	6.56632	7.76319	7.61154	7.64311	7.09051	7.0569	7.07159					+	+		Sf_CoC;SfMh_CoC	652	1	13	13	28.2	45.803	419	0	78.472	302350000	21597000	89101	41683	256970	9320500	3588900	2278500	2864700	1284200	1872200	3.40866	0	1.23001	1.10615	2.45092	0.0288033	0.630396	0.571807	3.65501	0.0514627	0.599614	0.572583	A0LL39
6.55544	6.59172	6.44088	7.83042	7.75262	7.83037	7.78883	7.16835	7.15168					+	+		Sf_CoC;SfMh_CoC	653	1	14	14	44.7	32.193	293	0	69.164	446090000	21242000	34579	117800	90444	8655400	4256500	3577500	2114700	1087600	1307700	4.77387	0	1.27512	1.21171	1.76208	0.00698239	0.840273	0.691848	0.963961	0.197641	0.43485	0.359007	A0LL42
6.07567	5.85396	6.03298	6.90561	6.74526	6.85264	7.4821	7.45129	7.59239					+	+	+	Sf_CoC;Sf_SfMh;SfMh_CoC	654	1	19	19	28.3	72.207	669	0	68.515	350310000	10009000	0	23364	25347	220780	145240	151830	2573400	2220400	4648700	3.29063	0.00208812	0.846966	0.782281	4.33974	0	1.52106	1.408	3.34527	0.0309725	-0.67409	-0.633715	A0LL44
6.68752	6.48329	6.25696	7.37359	7.32199	7.3619	7.89301	8.00393	7.73589					+	+		Sf_CoC;SfMh_CoC	655	1	5	5	32.8	14.762	134	0	16.652	443810000	49312000	0	295760	156580	7188200	2875300	2269100	12748000	14055000	9724600	2.65786	0.00219638	0.87657	0.77895	3.17428	0	1.40169	1.22241	2.56879	0.094342	-0.525117	-0.486528	A0LL45
7.6126	7.5233	6.56789	7.68758	7.71508	7.71426	7.40926	7.4514	7.56823									656	1	8	7	41.7	18.406	163	0	68.876	475790000	43254000	1146500	2321500	2320400	12099000	6451000	4817400	3677600	3878400	6542000	0.634871	0.401752	0.471042	0.352981	0.289253	0.797725	0.241694	0.180677	2.04356	0.413034	0.229348	0.21876	A0LL46
6.13463	6.39294	5.92757	5.71094	5.84296	5.73684	5.78626	5.91469	5.74766									658	1	2	2	4.5	52.538	466	0.00052219	3.6738	10420000	372140	0	0	0	36588	39364	19467	87716	89725	99277	1.29449	0.439285	-0.388137	-0.34031	1.0973	0.596876	-0.335513	-0.29334	0.335963	0.851685	-0.0526247	-0.0494289	A0LL53
5.94883	6.12537	6.41633	7.54982	7.506	7.6088	5.69794	5.3901	5.05469					+		+	Sf_CoC;Sf_SfMh	661	1	12	12	16.3	81.66	743	0	40.199	396060000	10155000	5183300	2070500	616170	1024700	479200	780030	1280.8	0	0	3.24571	0	1.39137	1.22102	NaN	1	0	NaN	3.49449	0	2.17396	1.82975	A0LL70
6.66367	6.57923	6.69493	6.78308	7.0472	7.06202	6.18099	5.45073	5.60352						+	+	Sf_SfMh;SfMh_CoC	662	1	6	6	21.5	39.692	363	0	44.982	51164000	2046500	0	0	0	1108700	413450	412770	55643	14237	41732	1.51602	0.572074	0.318156	0.29003	1.79349	0.00496464	-0.900864	-0.735375	2.1489	0.00776923	1.21902	0.982983	A0LL71
5.89082	6.17207	6.28583	6.66136	5.82126	6.81586	5.4546	5.4006	5.55363							+	Sf_SfMh	663	1	2	2	6.9	40.754	363	0	5.4647	22580000	1075200	0	21543	0	561360	0	300880	102320	60752	28359	0.406226	0.686127	0.31659	0.237936	NaN	1	0	NaN	1.43461	0.0203721	0.963219	0.73402	A0LL72
6.03307	6.64185	6.99495	7.46562	7.44909	7.58469	7.4712	7.33893	7.48586					+	+		Sf_CoC;SfMh_CoC	668	1	21	19	22.1	98.306	885	0	63.537	247370000	4339900	54891	74799	168980	762300	374130	601970	733620	536940	1032200	1.53168	0.00390388	0.943175	0.734474	1.43	0.00770928	0.875374	0.681341	0.462832	0.80276	0.0678015	0.0637648	A0LLA3
6.55886	5.89719	6.24174	7.30369	7.08739	7.05549	6.91589	6.78431	6.51749					+			Sf_CoC	669	1	5	4	21	37.09	343	0	27.139	99009000	5500500	0	0	0	2368600	785720	705510	598510	472450	569720	1.94569	0.00300938	0.916262	0.759529	1.06223	0.265242	0.506632	0.413867	1.35979	0.197582	0.40963	0.359085	A0LLA4
6.2198	6.33006	5.93023	6.6975	6.80577	6.67725	6.50344	6.71027	6.54791									671	1	3	3	6.3	72.015	670	0	59.015	54992000	1896300	0	0	6681	262080	155540	166240	130720	616780	558230	1.96844	0.0559457	0.566807	0.503505	1.47008	0.376413	0.427174	0.376437	0.873007	0.609217	0.139633	0.129958	A0LLB1
6.3712	6.0396	6.34698	5.97862	5.64937	5.48713	6.14805	6.08718	6.12959									673	1	3	3	5.4	77.236	684	0	8.7505	18948000	574190	0	0	0	48257	9546.9	10398	141240	95211	269540	1.41856	0.105586	-0.547554	-0.464143	0.533398	0.880682	-0.130989	-0.118196	1.33745	0.188981	-0.416565	-0.363588	A0LLC3
6.10487	5.92174	6.32583	6.35276	6.341	6.29425	6.17898	6.48478	5.40762									674	1	2	2	4.3	55.562	511	0	4.9724	32160000	1072000	0	0	0	111720	48196	70282	221380	394100	226320	0.831216	0.774965	0.211855	0.189464	0.0984389	0.926233	-0.0936855	-0.0698566	0.403344	0.389572	0.305541	0.231298	A0LLC6
6.60196	6.29068	6.21451	6.85618	6.99244	6.9484	6.89303	6.99399	7.21203						+		SfMh_CoC	675	1	8	8	23.3	36.883	331	0	17.068	86013000	4095900	0	0	0	895220	726240	618450	293850	610000	952100	1.96625	0.0582962	0.563292	0.500647	1.92777	0.0268833	0.663967	0.576688	0.419175	0.727318	-0.100675	-0.0913294	A0LLD7
7.17205	7.05469	7.20594	7.86716	7.79289	7.66197	7.95136	7.86227	7.87453					+	+		Sf_CoC;SfMh_CoC	676	1	31	30	34.1	104.45	939	0	121.44	636710000	14471000	263090	326530	413000	1276200	820310	754040	3167500	2861600	4588600	2.94774	0.0162843	0.629783	0.585583	3.82307	0.00562143	0.751831	0.713558	0.857763	0.653803	-0.122048	-0.114476	A0LLD8
6.72437	6.47337	6.11385	6.69626	6.55829	6.71599	6.29658	6.27277	6.27089									677	1	4	4	20.7	32.561	294	0	13.962	36682000	2157800	45297	119380	45240	963300	315020	269750	145270	126180	128340	0.525062	0.781565	0.219647	0.185516	0.370866	0.862851	-0.15712	-0.133451	2.7701	0.197406	0.376767	0.358726	A0LLD9
6.94738	6.87791	6.935	6.8863	6.71619	6.80195	6.72804	6.58512	6.6751									678	1	5	5	12.7	48.298	450	0	16.517	105840000	4410000	216280	152380	285010	617550	349570	373750	800450	992860	622170	1.04009	0.876986	-0.118615	-0.112585	2.27038	0.694249	-0.257344	-0.24582	1.01031	0.60998	0.138728	0.13033	A0LLE0
7.14417	6.92606	7.09437	6.75871	6.89817	6.54214	6.74644	6.78527	6.55694									679	1	10	10	18.3	80.983	737	0	23.04	93767000	3024700	352110	484610	301960	194110	330430	317400	239870	254300	549930	1.23097	0.58178	-0.321859	-0.286654	1.68617	0.51409	-0.358647	-0.327057	0.105857	0.903795	0.0367883	0.0326916	A0LLE1
6.41674	6.32495	6.48913	6.52853	6.56584	6.41337	6.81305	6.59968	6.77573									680	1	7	7	14.5	72.5	663	0	27.899	84466000	2815500	3048.7	38923	46559	173580	123210	12757	802940	556420	1058100	0.629335	0.908604	0.0923034	0.0865848	1.76824	0.592578	0.319213	0.295253	1.32418	0.429148	-0.22691	-0.21006	A0LLE2
6.03688	6.06681	6.58522	7.18667	7.10938	7.14876	6.72065	6.89874	6.81868					+			Sf_CoC	681	1	4	4	21.3	33.642	314	0	14.401	97113000	5111200	0	0	0	1914600	676720	694590	404510	720880	699880	2.16226	0.00219429	0.918636	0.778905	1.46056	0.0892204	0.583057	0.491906	2.40532	0.25231	0.335579	0.317745	A0LLE3
6.1651	6.21593	6.61998	6.40521	6.53623	5.83283	5.46408	5.46489	5.82799									682	1	2	2	5.7	48.516	435	0	3.9916	20711000	1035500	0	0	0	336890	207790	91536	155510	105460	138340	0.104936	0.934048	-0.0755804	-0.0600073	NaN	1	0	NaN	1.27378	0.0672611	0.672438	0.53897	A0LLF3
5.89154	6.11951	6.82419	7.28162	7.18221	7.17832	7.15709	7.01064	6.84428					+	+		Sf_CoC;SfMh_CoC	683	1	13	12	24.6	58.2	520	0	29.727	202110000	7218300	3842.8	27634	117880	922510	485950	880440	1519200	1359200	1901600	1.52758	0.00407366	0.93564	0.729407	1.15705	0.0324967	0.725595	0.560349	1.02206	0.464354	0.210045	0.191564	A0LLF4
5.9074	5.92137	5.69308	6.82641	6.93763	6.93039	6.84786	6.8101	6.80578					+	+		Sf_CoC;SfMh_CoC	684	1	9	8	15.2	67.17	610	0	19.565	110900000	2997400	0	0	136180	269460	280700	213760	655180	562630	879470	3.67781	0.000133909	1.05753	0.977246	3.70259	0.000590099	0.980632	0.912149	0.938083	0.777539	0.0768971	0.0740582	A0LLF6
6.08568	6.24534	6.37601	6.41911	5.45295	6.01643	5.37918	6.4911	6.91097									685	1	2	2	13.4	14.828	134	0	4.1276	34379000	11460000	478620	756380	168550	2359000	810900	318650	1019800	1623700	3924100	0.393918	0.73878	-0.272847	-0.211101	0.017687	0.981474	0.0247377	0.0168901	0.215831	0.45869	-0.297585	-0.193735	A0LLF7
8.60967	8.71044	8.65965	8.95784	8.79315	8.89747	9.07972	9.04309	9.07558									686	1	33	32	70.1	50.612	469	0	323.31	17009000000	739530000	16714000	22639000	27794000	89449000	25706000	30037000	183070000	177640000	166480000	1.77978	0.738347	0.222904	0.211041	3.69104	0.326206	0.406212	0.393879	1.68306	0.494774	-0.183308	-0.174666	A0LLF8
6.91845	6.91001	6.68519	8.05216	7.9504	8.17014	8.54764	8.13941	8.11856					+	+		Sf_CoC;SfMh_CoC	687	1	12	12	39.7	32.975	292	0	148.26	1473300000	92081000	357150	825400	286660	18126000	8449000	8390000	29186000	13510000	12951000	3.59754	0	1.21968	1.10948	3.07122	0	1.43065	1.23417	0.617756	0.481256	-0.21097	-0.182906	A0LLF9
8.81348	8.80049	8.83855	9.20925	9.34469	9.35424	9.48883	9.57302	9.60074						+		SfMh_CoC	688	1	64	60	65.5	55.375	505	0	323.31	41695000000	1489100000	39757000	46846000	44853000	145730000	83409000	105290000	287920000	325420000	409870000	3.26375	0.107774	0.485219	0.462936	4.499	0.00561141	0.736694	0.711469	1.91908	0.380244	-0.251474	-0.237765	A0LLG0
7.49339	7.3829	7.57227	7.64476	7.63834	7.60537	7.76108	7.73851	7.83591									689	1	7	7	36.1	20.636	183	0	33.807	521390000	43449000	1257100	1872100	1319500	9410000	4631500	3753800	6386200	5547100	9271800	1.22448	0.842181	0.146639	0.138829	2.04551	0.631343	0.295647	0.278306	2.02355	0.577	-0.149007	-0.144406	A0LLG1
7.67648	7.79519	7.53913	7.80889	7.68177	7.7282	7.81425	7.77373	7.91108									690	1	6	6	22.2	22.658	203	0	31.578	688720000	76524000	2348000	3777400	1724100	18499000	3274000	7351400	11158000	10640000	17752000	0.347446	0.929078	0.0693499	0.0640479	0.898716	0.841543	0.162752	0.150076	0.781247	0.734078	-0.0934025	-0.0885221	A0LLG2
8.10127	8.04092	8.13341	7.9331	7.87415	7.92128	7.96014	7.96025	7.93939									691	1	13	13	58.9	16.293	141	0	146.9	1164800000	166400000	5854600	10872000	6192900	47389000	13123000	16028000	21278000	21990000	23670000	2.30259	0.790749	-0.182356	-0.176608	2.11101	0.861502	-0.138606	-0.134832	1.06565	0.871635	-0.04375	-0.0429218	A0LLG3
6.99284	7.0983	6.87555	7.38552	7.3635	7.23825	7.19421	7.07478	6.8774									692	1	13	12	45.5	37.036	343	0	38.651	187000000	11000000	188300	124310	366480	3107000	2195900	1246700	1485100	1611600	674840	1.90009	0.510347	0.340191	0.315282	0.205634	0.941291	0.0598992	0.0538387	1.27484	0.352	0.280291	0.254087	A0LLG8
5.88224	5.99593	6.27109	6.55415	7.05641	7.15385	6.70227	6.72914	6.76051					+	+		Sf_CoC;SfMh_CoC	693	1	9	9	16.5	63.339	553	0	27.235	98628000	4483100	11786	0	36656	660760	404470	622650	781130	633640	1332000	1.78701	0.00466484	0.871717	0.715262	2.36711	0.0172339	0.680886	0.609757	0.438675	0.527047	0.190831	0.160827	A0LLH3
5.7628	5.50855	5.91522	6.33788	6.4665	6.39442	6.71848	7.01017	6.36203					+	+		Sf_CoC;SfMh_CoC	694	1	3	3	11.9	25.371	226	0	19.828	36409000	2427300	0	0	0	463710	324480	144460	522280	781810	190540	2.24336	0.0146296	0.670738	0.596573	1.92011	0.00309907	0.968034	0.792304	0.710614	0.36148	-0.297296	-0.249603	A0LLH4
6.55609	6.30425	6.46269	6.17287	6.17418	6.37466	6.4864	6.10792	5.57805									697	1	3	3	11.6	31.856	285	0	7.0157	16154000	807690	0	0	0	261690	111160	80946	203970	78427	71484	0.942423	0.785572	-0.200446	-0.182308	0.631846	0.581505	-0.383554	-0.301183	0.269642	0.578073	0.183108	0.143972	A0LLI2
6.58489	6.64121	6.29597	6.56598	5.85722	5.61625	5.23662	6.42711	6.35272									698	1	2	2	16.7	13.868	120	0	8.4926	26824000	5364700	0	0	0	2486600	651310	700480	375940	552240	598160	0.745129	0.326344	-0.494206	-0.378867	0.556734	0.429332	-0.501869	-0.358579	0.00524133	0.987128	0.00766277	0.00518086	A0LLI7
6.49547	6.14389	6.12434	7.14823	6.99933	6.95489	6.53627	6.47525	6.3294					+			Sf_CoC	701	1	8	8	19.8	50.873	474	0	23.177	70884000	2625300	0	0	0	539330	273540	566750	488160	419690	337880	2.36182	0.00674776	0.779589	0.687462	0.641929	0.811229	0.192408	0.169478	2.64221	0.067817	0.58718	0.5413	A0LLM1
6.13279	6.29808	6.58073	7.4498	7.23679	7.46616	7.2249	7.2011	7.04265					+	+		Sf_CoC;SfMh_CoC	702	1	9	9	23.5	47.249	443	0	22.283	230150000	9589400	13746	0	56028	2102000	960460	1169400	1905900	1511500	1870300	2.65233	0.000356846	1.04705	0.910317	2.34004	0.00540966	0.819018	0.716715	1.14776	0.431727	0.228034	0.208548	A0LLM2
6.33702	6.53783	6.78309	7.77306	7.82469	7.9272	7.41389	7.59497	7.47711					+	+		Sf_CoC;SfMh_CoC	703	1	10	10	34.4	36.069	326	0	23.156	486280000	25594000	0	115420	0	9844200	4109300	4175200	1493600	3284400	2571600	3.15165	0	1.289	1.13399	2.60226	0.00207576	0.942674	0.827294	2.11448	0.239953	0.34633	0.323744	A0LLM3
6.41197	6.24645	6.0342	7.54228	7.19276	7.29942	6.5897	6.83152	6.72916					+			Sf_CoC	704	1	7	7	22.5	41.213	365	0	36.6	137620000	9830100	0	0	0	4847300	2048700	2317100	127830	185140	304000	2.7503	0.000132905	1.11395	0.968232	1.69702	0.219889	0.485921	0.430071	2.13383	0.0593803	0.628025	0.558281	A0LLM4
6.31774	5.72609	6.56941	5.64859	5.63932	5.45258	7.11551	6.92575	7.05266						+	+	Sf_SfMh;SfMh_CoC	705	1	5	5	14.9	49.849	449	0	24.282	49122000	2585400	0	0	0	0	38140	23306	1245500	454130	824280	NaN	1	0	NaN	1.49464	0.0104935	0.82689	0.658296	4.16489	0	-1.45114	-1.3377	A0LLN0
6.17407	6.33216	6.73464	6.32325	6.0423	6.43279	6.04677	5.84484	5.85688									706	1	5	5	5.4	95.609	868	0	11.989	5085100	105940	0	12579	0	23017	5168.6	17266	24566	8651.4	14692	0.293736	0.864611	-0.147507	-0.122576	1.30063	0.242139	-0.497459	-0.421851	1.232	0.267686	0.349951	0.308758	A0LLP2
6.23292	6.18725	6.49155	6.27946	6.12408	6.18378	5.74599	5.19127	5.53408							+	Sf_SfMh	707	1	3	3	12	43.374	400	0	9.6198	7752100	430670	0	0	0	210190	91421	110190	0	18869	0	0.442172	0.896859	-0.108132	-0.0978572	NaN	1	0	NaN	1.86432	0.0410579	0.705328	0.603964	A0LLP6
6.49559	6.78021	5.7133	6.49429	6.28923	5.72014	5.6231	6.2403	6.27019									708	1	2	2	7.6	38.338	344	0	4.6711	18863000	1347300	0	0	0	550770	222630	239920	0	127380	206650	0.153375	0.873193	-0.161809	-0.116062	0.303429	0.759862	-0.285168	-0.206288	0.146435	0.715143	0.123359	0.093937	A0LLP8
6.72011	6.30215	6.70899	6.27894	6.15978	6.33828	5.1805	5.58171	5.81875							+	Sf_SfMh	709	1	2	2	12.8	32.261	297	0	5.4547	12082000	805440	0	0	0	233370	151740	123640	144610	52640	99439	1.0143	0.601528	-0.318087	-0.277277	NaN	1	0	NaN	1.71236	0.0366552	0.732011	0.61332	A0LLP9
6.07391	5.74631	6.11689	6.18053	5.7289	5.92192	5.22454	5.33459	5.86695									710	1	2	2	3.1	87.859	795	0	9.6102	4072900	96973	0	0	0	78955	0	11564	4515.3	1939.4	0	0.0702604	0.966088	-0.0352521	-0.0299883	NaN	1	0	NaN	0.920866	0.176607	0.468423	0.378487	A0LLQ2
7.40632	7.45016	6.54179	8.29996	8.63197	8.32911	7.81134	8.08654	7.83647					+	+		Sf_CoC;SfMh_CoC	711	1	13	13	41.2	35.79	318	0	33.455	1691800000	112790000	130340	154670	77328	29137000	18529000	13121000	15785000	15198000	20653000	1.82736	0.000134199	1.2876	0.979738	1.18653	0.0205844	0.778695	0.595094	1.67875	0.122919	0.508901	0.447275	A0LLQ4
6.27378	6.37536	6.4019	6.48141	6.38389	6.35176	6.03334	5.85463	6.18653									712	1	2	2	8.1	32.732	308	0	6.2105	19241000	1202500	0	0	23489	620450	211480	129320	52876	60540	104400	0.428772	0.94252	0.05534	0.0524465	1.45932	0.592458	-0.325512	-0.294968	1.67311	0.206955	0.380852	0.345122	A0LLQ7
5.64783	6.08157	6.04472	6.99749	6.83183	6.74	5.54576	5.32207	5.96922					+		+	Sf_CoC;Sf_SfMh	713	1	3	3	8.5	35.672	318	0	6.0323	46403000	2578000	0	88321	100500	1251300	581580	334740	17316	94634	109610	2.38367	0.00157282	0.931735	0.804628	NaN	1	0	NaN	2.4355	0.00678261	1.24409	1.03315	A0LLQ8
6.32798	6.08136	6.64465	7.09774	7.05092	7.08636	7.02065	7.08343	7.14597					+	+		Sf_CoC;SfMh_CoC	714	1	9	9	21.4	42.668	393	0	45.698	113680000	5413300	0	0	0	1988200	952300	585180	586830	487220	813570	1.94659	0.0115969	0.727009	0.624775	1.92658	0.0146496	0.732019	0.627271	0.0440459	0.987599	-0.00501029	-0.00482302	A0LLQ9
6.14089	5.56667	6.48228	7.07298	6.85593	6.83605	6.64616	6.36538	6.52539					+			Sf_CoC	715	1	5	4	14.9	30.311	276	0	48.133	58474000	3654600	0	0	0	1686500	472190	542690	413970	203480	335820	1.43718	0.0072993	0.858375	0.671805	0.737274	0.452505	0.449032	0.351012	1.67371	0.185613	0.409344	0.368372	A0LLR0
6.5924	6.60678	5.81806	7.15229	7.19014	7.2402	7.27616	7.04517	7.13424					+	+		Sf_CoC;SfMh_CoC	716	1	15	15	28	56.755	528	0	39.9	243920000	9033900	19777	13045	0	595870	664430	1062400	1856200	1357600	3464600	1.51019	0.00724248	0.855128	0.677714	1.40735	0.0122926	0.812778	0.640444	0.23092	0.878032	0.0423509	0.0395094	A0LLR1
6.4811	6.70725	6.25519	7.42321	7.20358	7.52653	7.01991	6.90625	6.81724					+			Sf_CoC	717	1	8	8	33.6	31.479	295	0	70.231	170040000	12145000	414080	260650	184750	5389500	667280	1942200	1356500	834480	1096000	2.29927	0.0021922	0.903258	0.777634	1.41072	0.368846	0.433284	0.379053	1.86424	0.14026	0.469974	0.422701	A0LLR2
6.82016	6.94771	6.92632	7.53031	7.54859	7.57448	7.4707	7.41666	7.63948					+	+		Sf_CoC;SfMh_CoC	718	1	18	18	28.4	64.623	587	0	174.57	568780000	16251000	202450	283970	185210	2316300	948110	1170500	3420800	2585200	5138300	4.02249	0.0112269	0.653066	0.627064	2.84659	0.0303174	0.610884	0.566769	0.243855	0.876869	0.042182	0.0394845	A0LLR3
6.46677	6.53928	6.5894	6.99937	7.17817	7.21085	6.85358	6.71475	7.05626					+			Sf_CoC	719	1	6	6	18.2	41.686	369	0	39.197	113180000	5956800	30239	142370	103430	2042000	638580	780440	810040	504060	905610	2.87725	0.0257002	0.597649	0.556084	1.50593	0.556566	0.343046	0.31035	1.00407	0.395619	0.254603	0.227535	A0LLR4
6.32555	6.15705	6.54977	6.77106	6.75282	6.70652	6.81617	6.72437	6.70866									720	1	8	8	9.7	91.892	808	0	22.811	40486000	843460	4180	0	0	128930	53130	89615	222950	157040	187620	1.58878	0.385761	0.399345	0.358042	1.57233	0.418021	0.40561	0.36261	0.0559834	0.984984	-0.00626532	-0.00603223	A0LLR5
6.53718	6.08792	6.31244	6.5469	6.43242	6.56375	6.49217	6.40231	6.30897									721	1	8	8	10.2	91.818	813	0	17.227	12562000	279160	0	0	0	55887	25431	45413	44207	27940	80286	0.673283	0.790615	0.201847	0.177667	0.250885	0.918874	0.0886396	0.0777499	0.777966	0.678546	0.113207	0.106091	A0LLR6
6.34643	6.24254	6.42037	6.67391	6.50363	5.62779	5.75743	6.10278	6.11076									722	1	2	2	7.1	37.017	340	0	13.398	21006000	913290	0	0	0	511170	165880	40979	12322	83150	99788	0.0726503	0.944631	-0.0680003	-0.0511991	1.27461	0.565319	-0.346124	-0.307016	0.332929	0.43359	0.278123	0.20688	A0LLR7
7.14959	7.21248	7.37484	5.35983	5.86316	5.68945	7.22282	8.09293	8.35696					+		+	Sf_CoC;Sf_SfMh	723	1	5	5	37.7	16.608	151	0	41.233	525230000	131310000	1080300	4186400	6999200	615320	332750	0	42059000	40960000	35075000	3.23646	0	-1.60816	-1.38379	0.859239	0.110482	0.645268	0.478282	2.42153	0	-2.25342	-1.64116	A0LLS9
6.97679	6.72821	6.76236	7.51001	8.00983	8.11301	9.08877	9.08732	9.1631					+	+	+	Sf_CoC;Sf_SfMh;SfMh_CoC	724	1	48	45	63.8	65.807	603	0	323.31	14895000000	496490000	475880	429920	524760	6514600	3096300	3634000	145990000	122950000	212870000	2.19456	0.000954683	1.05516	0.877985	5.01596	0	2.29061	2.11756	2.55783	0.00693333	-1.23545	-1.04005	A0LLT0
7.5636	7.63878	7.69432	7.10106	7.21783	7.12005	8.5028	8.42859	8.36922						+	+	Sf_SfMh;SfMh_CoC	725	1	21	20	42.5	39.075	355	0	214.98	1653900000	91881000	1142900	2740600	1660000	1408000	815080	556230	28901000	21924000	32733000	3.12449	0.109586	-0.48592	-0.461737	3.91707	0.00415371	0.801302	0.760171	4.77049	0	-1.28722	-1.22251	A0LLT1
6.81123	7.11197	6.84792	7.29861	6.78583	6.93481	8.41757	8.32102	8.47683						+	+	Sf_SfMh;SfMh_CoC	726	1	34	34	51.4	58.837	541	0	208.95	1368900000	52649000	628220	1550900	971850	906170	243810	41386	15373000	9863900	23070000	0.174808	0.923823	0.0827117	0.0701331	3.83347	0	1.48144	1.34061	3.03653	0	-1.39872	-1.20692	A0LLT2
6.87875	6.34848	6.32818	7.16566	7.30029	7.43446	8.27736	8.44989	8.4969					+	+	+	Sf_CoC;Sf_SfMh;SfMh_CoC	727	1	8	8	20.1	32.809	313	0	64.562	1279900000	106660000	12116	141730	106130	7247400	5063900	4608900	28005000	24154000	37323000	1.78638	0.00901133	0.781669	0.653444	3.22172	0	1.88958	1.58496	3.38385	0.00841667	-1.10792	-1.00505	A0LLT3
6.28419	6.25826	6.24424	7.51175	7.52658	7.4832	7.34575	7.66857	7.74489					+	+		Sf_CoC;SfMh_CoC	729	1	7	7	43.2	20.35	190	0	21.494	347310000	31573000	126420	375320	220670	8024300	2304900	2659500	2402800	7115400	8343900	6.65175	0	1.24495	1.22379	3.37615	0	1.32417	1.17926	0.256055	0.784494	-0.0792232	-0.0705467	A0LLT8
6.74108	5.97485	6.936	7.38817	7.38553	7.24827	7.478	7.58431	7.70373					+	+		Sf_CoC;SfMh_CoC	730	2	15	15	32.1	59.689	552	0	122.84	531350000	17140000	0	0	144630	2081300	1152700	831780	2831800	3670300	6428000	1.24894	0.0131885	0.790016	0.609128	1.58583	0.00290159	1.03804	0.798182	1.44265	0.393132	-0.248022	-0.22967	A0LLT9;Q749M1
7.05162	7.39726	7.05131	8.04995	7.88298	7.97093	8.02882	8.19181	8.28691					+	+		Sf_CoC;SfMh_CoC	732	1	25	25	46.6	53.25	479	0	191.92	1520600000	50687000	240650	118660	265430	7436300	3470000	4097700	9703300	14197000	11158000	2.51727	0.0048808	0.801226	0.712233	2.72293	0.00123707	1.00245	0.881108	1.05685	0.475922	-0.201224	-0.1847	A0LLU2
6.78782	6.01299	6.3435	6.70633	6.50934	6.66341	6.20434	6.39356	5.67464									734	1	4	4	9.4	42.977	381	0	7.8683	50796000	2116500	107080	741950	36387	406600	201620	214470	51731	182130	174540	0.454431	0.759201	0.244924	0.198753	0.394785	0.737108	-0.290589	-0.221666	1.12778	0.131022	0.535513	0.437758	A0LLU9
5.90365	6.40799	6.34133	5.75962	6.33443	6.51077	5.65259	5.15382	5.01318							+	Sf_SfMh	735	1	2	2	4.9	36.577	345	0	4.7324	7952700	467810	0	0	0	125830	144820	197160	0	0	0	0.01932	0.985485	-0.0160521	-0.0125751	NaN	1	0	NaN	1.44564	0.0208444	0.928413	0.715025	A0LLV0
6.26827	6.01175	6.49974	7.52524	7.79211	7.87402	8.06435	7.90672	7.8451					+	+		Sf_CoC;SfMh_CoC	736	1	9	9	25.9	30.194	282	0	32.652	613120000	102190000	0	215710	0	15826000	12354000	12292000	24206000	18911000	18382000	2.95078	0	1.47054	1.25054	3.38134	0	1.6788	1.45311	0.774538	0.475385	-0.208264	-0.185306	A0LLW3
5.9849	6.57121	6.3506	6.45304	6.36897	6.39784	6.55122	6.85202	6.54416									737	1	4	4	19.3	32.346	296	0	15.019	33145000	1949700	0	0	0	462420	136460	144970	312400	522260	371160	0.237872	0.905171	0.104383	0.0890071	0.806996	0.606113	0.346894	0.289365	1.09198	0.410502	-0.242512	-0.219583	A0LLW7
6.08038	5.8331	6.56356	6.66149	7.09913	7.01536	7.24512	7.34531	7.60604					+	+		Sf_CoC;SfMh_CoC	738	1	11	11	19.9	77.432	700	0	25.765	191710000	4458300	16431	35865	25676	168950	273510	335990	1058800	908340	1634800	1.41103	0.0131244	0.766314	0.611594	2.17606	0.00026087	1.23981	0.999877	1.29108	0.157054	-0.473497	-0.404034	A0LLW9
6.5153	6.78476	7.14101	7.63522	7.71848	7.81514	8.20096	7.98209	8.38299					+	+		Sf_CoC;SfMh_CoC	739	1	24	24	39.4	77.267	701	0	101.46	1502100000	39530000	77532	120160	99052	1472400	1322100	2164900	10863000	8612200	14799000	2.07044	0.0026855	0.909255	0.765035	2.51224	0	1.37499	1.13159	1.66848	0.147111	-0.465732	-0.413242	A0LLX0
6.51776	7.04763	7.32634	7.87912	8.22776	7.86651	7.85088	8.07199	7.86618					+	+		Sf_CoC;SfMh_CoC	740	1	11	11	41.3	33.106	298	0	31.771	899270000	59951000	0	204580	110330	14049000	6946000	6157800	11387000	12960000	8136900	1.74699	0.00158203	1.02722	0.812006	1.756	0.0037597	0.96578	0.774095	0.167762	0.831075	0.0614416	0.0539822	A0LLX1
6.28387	5.97779	6.4584	7.09479	6.90372	7.05189	6.68862	6.52911	6.11886					+			Sf_CoC	742	1	4	4	10.1	48.764	446	0	19.322	72443000	4024600	32872	0	0	1087600	499530	706560	812710	634810	250480	2.15994	0.00731862	0.776776	0.674332	0.39396	0.812765	0.20551	0.168411	1.47702	0.0940305	0.571266	0.48441	A0LLX7
6.36107	6.30895	6.60822	6.57605	6.86413	5.83141	7.04167	6.50266	7.34437									743	1	5	5	18.4	37.073	354	0	15.206	67568000	11261000	0	0	0	491130	556430	412100	2979300	901260	5921100	0.00225041	0.998	-0.00221364	-0.00167544	0.955883	0.233836	0.536821	0.425073	0.614179	0.170443	-0.539035	-0.386675	A0LLX8
6.23899	6.0385	6.29182	6.95929	7.06729	6.90339	6.69136	6.78462	6.79334					+			Sf_CoC	746	1	3	3	12.7	21.554	197	0	4.8491	73825000	7382500	0	0	18525	3062200	1082900	914010	579430	900500	824850	3.00848	0.00445872	0.786889	0.721305	2.60349	0.0553371	0.56667	0.522867	1.71453	0.431317	0.22022	0.208121	A0LLY6
6.41041	5.82995	6.09603	7.21622	7.45897	7.46596	7.25242	7.21846	7.46231					+	+		Sf_CoC;SfMh_CoC	748	1	8	8	20.3	47.105	429	0	34.8	217350000	9879600	0	0	0	1613900	1287800	936430	1482500	1344600	3214300	2.60974	0.000143187	1.26826	1.06866	2.54064	0.000133195	1.19893	1.01238	0.2444	0.806715	0.0693234	0.062338	A0LM02
6.00311	6.47927	6.82226	6.51714	6.49763	6.42429	6.41991	6.20036	6.35742									749	1	9	9	14.3	83.826	757	0	16.365	18063000	488200	0	0	0	190900	71395	99852	81695	22478	21877	0.0652461	0.962164	0.0448108	0.0361615	0.166829	0.913035	-0.108985	-0.0874451	1.0143	0.578789	0.153796	0.143578	A0LM03
6.3671	6.11879	6.63758	6.30741	6.38792	6.37504	6.63223	6.70853	6.69031									750	1	10	10	20.5	77.025	696	0	29.405	56292000	1876400	0	0	12242	64779	26166	33796	496750	531120	711550	0.0396095	0.98193	-0.0177013	-0.0153674	0.933172	0.663052	0.302533	0.262715	3.15216	0.266888	-0.320234	-0.309719	A0LM10
8.74916	8.69152	8.79911	9.03715	9.20962	9.05415	9.07445	8.98802	9.0484									752	1	26	26	87.4	19.394	183	0	195.06	11746000000	903540000	22093000	27483000	21668000	199960000	135550000	100770000	137440000	108890000	149690000	2.30405	0.457873	0.35371	0.332725	2.70757	0.630662	0.290361	0.279122	0.450339	0.815696	0.0633488	0.0597318	A0LM18
6.49312	6.5897	6.69848	7.36726	7.46132	5.82659	7.88602	7.98994	8.091						+	+	Sf_SfMh;SfMh_CoC	753	1	5	5	51.5	10.914	97	0	34.064	600030000	85719000	0	129310	0	12168000	4533900	3275300	20936000	19187000	25489000	0.211885	0.774758	0.291289	0.189983	4.11809	0	1.39522	1.28735	0.969829	0.0199091	-1.10393	-0.720005	A0LM19
8.49799	8.43748	8.46288	9.16224	9.0447	9.12281	9.21096	9.32807	9.26014					+	+		Sf_CoC;SfMh_CoC	754	1	28	28	65.4	42.798	393	0	311.61	16290000000	1086000000	18187000	24361000	33756000	263430000	95621000	101530000	176220000	190410000	182500000	4.11472	0.0127753	0.643795	0.619786	4.51238	0.00398524	0.800275	0.770817	1.49559	0.563113	-0.15648	-0.149251	A0LM20
6.04076	6.77579	7.50912	9.28619	9.21762	9.19706	9.27478	9.21296	9.43521					+	+		Sf_CoC;SfMh_CoC	755	1	22	22	56.3	35.256	323	0	304.03	17098000000	1139900000	95792	709860	3007700	291350000	118570000	153820000	156190000	172710000	243420000	2.35382	0	2.4584	1.72551	2.38492	0	2.53242	1.77214	0.444922	0.788396	-0.0740287	-0.0690888	A0LM21
6.00039	5.9058	6.05138	5.65208	5.8051	5.52908	6.37896	6.50211	6.64509							+	Sf_SfMh	760	1	2	2	18.4	19.289	174	0	4.6132	16053000	2675400	0	0	0	167770	136410	0	496400	754990	1119800	NaN	1	0	NaN	2.39657	0.107078	0.522863	0.480603	2.80182	0.0149474	-0.846631	-0.76215	A0LM41
6.11565	6.19996	6.52401	5.98229	5.64668	5.45563	5.21256	7.42982	7.48861									765	1	3	3	3.9	116.92	1018	0	5.2462	78130000	1420500	0	0	0	0	0	0	0	1399100	21463	NaN	1	0	NaN	0.221057	0.695641	0.430456	0.244668	0.593586	0.0511278	-1.01546	-0.575422	A0LM80
6.14619	6.12142	6.18794	6.52316	6.50316	6.67482	6.70728	6.6563	6.73185						+		SfMh_CoC	766	1	9	9	12.5	106.36	938	0	18.31	43229000	800540	0	0	0	84646	24426	56336	179860	203120	252140	2.70799	0.286656	0.4152	0.392601	4.30026	0.0483471	0.546629	0.530953	1.05415	0.630026	-0.131429	-0.124156	A0LM81
6.26871	6.38104	6.07573	6.33662	7.24971	5.91484	6.65977	6.33082	6.4416									767	1	2	2	7.6	21.512	184	0.0048614	2.7655	49243000	3787900	5704.6	0	0	1043600	1038500	316580	780140	211560	391750	0.254224	0.783508	0.258566	0.184176	0.83076	0.758236	0.235572	0.208199	0.0188551	0.960505	0.0229936	0.0163582	A0LM85
5.94592	6.02111	6.0446	6.0092	6.001	5.95046	5.94221	5.95648	5.99287									768	1	3	3	7.1	61.497	579	0	20.782	17656000	477190	0	37107	2739.3	59883	17086	15937	103500	100880	140060	0.18545	0.981692	-0.0169929	-0.0164187	0.528017	0.955633	-0.0400251	-0.0387328	0.411915	0.943638	0.0230322	0.0224975	A0LM92
6.58779	6.85687	6.11858	7.43343	7.42584	7.00048	7.32709	7.26508	7.37009					+	+		Sf_CoC;SfMh_CoC	770	1	13	13	19.6	66.754	626	0	60.269	320570000	11054000	0	92515	36269	1227800	840350	658470	2641500	1956600	3600700	1.38023	0.0132824	0.765505	0.608098	1.66998	0.0105687	0.799673	0.656621	0.0826091	0.911056	-0.0341676	-0.0298074	A0LMA0
6.74324	6.88973	6.69674	8.29108	8.16155	7.98473	8.08842	7.94303	8.00958					+	+		Sf_CoC;SfMh_CoC	772	1	18	18	43.4	37.387	343	0	56.655	1218000000	81198000	251650	573190	508980	30757000	11377000	7629300	8553800	9119400	12428000	3.6815	0	1.36922	1.23784	4.17804	0	1.23711	1.1543	0.602314	0.635839	0.132107	0.120291	A0LMD3
6.01539	6.83925	6.75411	7.12691	7.24057	7.08983	6.84832	6.9456	6.97752									775	1	11	11	24.7	48.496	449	0	122.72	140970000	6712900	165150	137210	171870	2030900	827710	677690	948820	1144400	609160	1.09124	0.0727437	0.616189	0.486918	0.664234	0.566341	0.387564	0.306506	1.72951	0.418338	0.228625	0.215742	A0LMD8
6.18803	6.80082	6.25587	6.28939	6.64337	6.6085	5.4315	5.56554	5.54398							+	Sf_SfMh	776	1	4	4	14.2	45.241	415	0	9.1999	25551000	982740	0	0	0	261790	186450	125830	133660	70894	204120	0.166103	0.914046	0.0988496	0.0807408	NaN	1	0	NaN	2.94508	0.00662295	1.00008	0.892888	A0LMD9
5.90461	6.56459	6.32116	6.0029	5.66929	5.7291	5.65872	5.76523	5.73967									778	1	7	7	21.5	56.874	497	0	18.394	14001000	583390	0	0	0	42156	51787	142720	77951	131390	137380	0.994471	0.323478	-0.463022	-0.38004	1.30074	0.159804	-0.542249	-0.453632	0.298967	0.782336	0.0792271	0.0715306	A0LMF2
6.14922	6.059	6.22226	6.21761	6.18974	6.26806	7.09999	6.73008	6.97635						+	+	Sf_SfMh;SfMh_CoC	781	1	2	2	15.3	8.0883	72	0	18.882	41899000	10475000	0	0	0	34362	384760	404850	3967100	2337100	3346500	0.710472	0.917498	0.0816466	0.0775751	2.58359	0.00598932	0.79198	0.708053	2.51237	0.0292593	-0.710333	-0.639299	A0LMG9
7.37401	7.27983	7.51155	7.88066	7.92589	7.84799	7.74501	7.73352	7.58885									782	1	24	24	52.4	60.415	546	0	95.733	945540000	28653000	297200	361090	599710	4959100	3005000	3487500	5276900	5614800	5051500	2.65776	0.10681	0.496383	0.463488	1.6353	0.634332	0.300665	0.277373	1.6245	0.476812	0.195718	0.185499	A0LMH4
6.14363	6.0717	6.48858	6.98861	6.97186	6.89631	7.03113	6.94997	6.88561					+	+		Sf_CoC;SfMh_CoC	783	1	12	12	13.8	96.176	838	0	35.694	81024000	1528800	0	0	0	205700	128510	144770	330420	288930	430410	2.25816	0.0105583	0.717618	0.634076	2.22306	0.0126215	0.720929	0.634971	0.0217537	0.993825	-0.00331068	-0.00315069	A0LMH9
6.38617	6.10459	6.34686	7.50105	7.56686	7.72931	6.75521	7.25501	6.62474					+		+	Sf_CoC;Sf_SfMh	788	1	14	11	14.4	110.01	1006	0	52.31	124370000	2303100	45312	53009	19360	709750	490120	779710	46333	49803	109710	3.54068	0	1.31986	1.18784	1.32714	0.085728	0.59911	0.494605	1.61889	0.0446557	0.720755	0.598783	A0LMJ3
6.20499	5.68796	6.19998	7.5466	7.40871	7.39018	5.40879	5.38136	5.39583					+		+	Sf_CoC;Sf_SfMh	789	1	10	10	47.2	28.018	252	0	19.179	141030000	8814500	0	0	0	4983400	2088400	1742600	0	0	0	2.86625	0	1.41752	1.20285	NaN	1	0	NaN	5.6782	0	2.05317	1.95545	A0LMJ4
6.88561	6.77062	6.296	7.36103	7.47973	7.47172	7.23915	7.33891	7.49723					+	+		Sf_CoC;SfMh_CoC	790	1	4	4	14.5	19.196	172	0	13.795	256880000	25688000	286210	207000	158490	7040900	4864500	2340500	2926300	3979000	3885200	1.88595	0.0077645	0.786749	0.664219	1.65075	0.0213557	0.707688	0.591975	0.396191	0.778103	0.0790606	0.0729113	A0LMK2
6.68066	6.76815	6.92433	7.16134	7.47521	7.19896	7.89234	7.82911	7.81692						+		SfMh_CoC	791	2	18	18	39.2	59.939	556	0	61.569	870420000	37844000	164450	407790	275960	1125000	998260	782910	11573000	10908000	11609000	1.79142	0.170119	0.487454	0.434473	3.82917	0.000258993	1.05508	0.981463	2.29687	0.0825029	-0.567621	-0.515235	A0LMK3;A0LMP5
6.27644	6.69706	6.91848	7.62809	8.06126	8.07317	8.3272	8.23965	8.25071					+	+		Sf_CoC;SfMh_CoC	792	1	23	22	41.1	62.761	572	0	75.98	2018500000	67284000	87237	253380	159930	4024800	3299400	5952400	17916000	14601000	20989000	2.24737	0.00013964	1.29018	1.04171	3.00344	0	1.64186	1.37938	1.11006	0.270903	-0.351678	-0.306078	A0LMK4
6.97437	6.04074	7.13513	6.84556	7.02185	6.84616	6.99101	6.92317	6.98184									793	1	4	4	26.5	18.456	166	0	11.176	99020000	12377000	538930	768690	707990	2670900	1809800	853540	1405300	1615600	2006800	0.210182	0.842619	0.187776	0.139488	0.294675	0.790449	0.248591	0.185262	0.414645	0.823049	-0.060815	-0.0572434	A0LMK5
8.15284	8.23785	8.12581	8.8881	8.89137	8.85615	8.77653	8.93728	8.7909					+	+		Sf_CoC;SfMh_CoC	794	1	25	25	59.2	36.484	333	0	323.31	7147800000	324900000	3545100	5008800	4586200	90969000	37590000	40771000	42670000	54101000	45657000	4.42068	0.00697072	0.706376	0.682109	3.37747	0.0147212	0.662739	0.624368	0.343747	0.875514	0.0436373	0.0414578	A0LMK6
6.23968	6.14978	6.11259	7.36001	7.47714	7.34669	7.55301	7.48748	7.6813					+	+		Sf_CoC;SfMh_CoC	796	1	5	5	13.1	45.206	419	0	11.591	299890000	19993000	0	0	120730	1789500	1232300	994040	3163800	5010300	7681900	4.58957	0	1.22726	1.16213	4.48396	0	1.40658	1.31667	1.19711	0.510172	-0.179318	-0.167523	A0LMK9
6.14187	6.18983	6.10503	5.66436	6.76309	6.71882	6.88875	6.82614	6.91513						+		SfMh_CoC	797	1	4	4	27.9	17.975	165	0	17.829	52358000	4759800	0	0	0	706290	512480	381660	1030100	935820	1193500	0.262016	0.795381	0.236514	0.173917	4.45748	0.00597869	0.731099	0.705665	0.617052	0.189592	-0.494584	-0.363649	A0LML0
6.24219	6.20358	6.57013	7.46202	7.28176	7.35755	7.41069	7.20895	7.27226					+	+		Sf_CoC;SfMh_CoC	798	1	8	8	25.2	38.781	357	0	66.567	227840000	13402000	50818	156230	331060	5800500	2120300	1113400	1413700	1036800	1379400	2.89199	0.000357217	1.02848	0.912186	2.73597	0.00153314	0.958666	0.847886	0.368482	0.799234	0.0698112	0.0646854	A0LML1
6.25475	6.47076	6.84858	7.80669	7.44744	7.61726	7.78055	7.67291	7.67172					+	+		Sf_CoC;SfMh_CoC	799	1	7	7	22.1	36.674	339	0	102.52	459070000	28692000	13271	97625	244070	9207600	2629600	3706300	3950700	4543200	4299400	2.25512	0.000357588	1.0991	0.914248	2.5828	0.000132918	1.1837	1.00548	0.314978	0.777413	-0.0845985	-0.076225	A0LML2
8.43778	8.38817	8.40632	8.47132	8.69425	8.72631	8.46811	8.42374	8.4595									800	2	23	21	28.6	69.917	681	0	127.66	3802900000	140850000	12797000	14654000	13589000	22910000	12761000	16538000	18166000	12616000	16820000	1.26603	0.752317	0.219871	0.203304	0.934187	0.955953	0.0396913	0.0389182	1.04057	0.510669	0.18018	0.166628	A0LML7;Q2FN87
5.89071	6.34585	6.73785	7.46991	7.38446	7.31836	7.414	7.43311	7.41981					+	+		Sf_CoC;SfMh_CoC	802	1	4	4	48.8	9.749	86	0	37.485	241090000	60273000	0	0	293990	19305000	6387300	4881000	8789000	10053000	10564000	1.89364	0.00103984	1.06611	0.853791	1.95986	0.00123828	1.09751	0.881645	0.286532	0.910762	-0.0313991	-0.0300691	A0LML9
6.06373	6.16441	6.43541	7.25341	7.19474	6.07394	7.72029	7.62127	7.59523						+	+	Sf_SfMh;SfMh_CoC	803	1	4	4	40.3	8.5801	77	0	8.2052	294730000	58947000	308190	345200	222810	12338000	5455200	6674900	13057000	10919000	9625600	0.707986	0.150979	0.619512	0.442673	3.57795	0	1.42441	1.27482	0.978133	0.049313	-0.804903	-0.580889	A0LMM0
5.98592	6.60046	6.27557	6.48825	6.37572	6.52058	6.25001	6.1962	6.12885									805	1	4	4	14.8	43.896	393	0	11.287	22340000	1063800	0	0	0	535200	153290	148930	59864	125990	40541	0.403753	0.833573	0.174201	0.147273	0.204064	0.915603	-0.0956286	-0.0809778	2.06414	0.350257	0.269829	0.255478	A0LMS8
6.80805	6.42774	6.92306	7.42205	7.18318	7.25467	7.07474	7.33492	7.18452									807	1	13	13	34.7	48.818	438	0	51.405	266720000	10258000	99320	370820	264900	1720500	719850	991980	1707900	2325700	2057300	1.57412	0.0730087	0.567018	0.486477	1.33565	0.27783	0.478444	0.40977	0.3565	0.761028	0.0885736	0.0802715	A0LMT5
6.64835	5.96441	6.10619	7.34441	7.37173	7.45561	7.55453	7.41293	7.16838					+	+		Sf_CoC;SfMh_CoC	809	1	4	4	17	24.721	218	0	16.327	227260000	18938000	0	191920	35354	5682800	2503100	2793200	2260700	3107200	2364000	2.2599	0.000262712	1.15094	0.950341	2.0651	0.00059481	1.13896	0.92077	0.0344028	0.976322	0.0119716	0.0107115	A0LMU5
6.55723	6.7263	6.62497	7.40018	7.41517	7.50588	6.65617	6.67592	6.95634					+		+	Sf_CoC;Sf_SfMh	810	1	12	12	32.5	47.986	428	0	99.124	167660000	7289500	165930	234540	291830	2462500	1277300	1431100	571680	504500	350120	3.76983	0.00300656	0.804241	0.759296	0.510564	0.884834	0.126642	0.114228	2.56788	0.0369739	0.6776	0.614657	A0LMV4
6.4621	5.81618	6.57594	5.94794	5.16995	5.52259	6.76533	6.90804	6.83026							+	Sf_SfMh	812	1	3	3	7.8	41.692	373	0	8.3232	30268000	1513400	14935	0	0	0	24237	10857	419170	478740	565470	NaN	1	0	NaN	1.07622	0.182529	0.549806	0.443341	2.31054	0.00709091	-1.28772	-1.04806	A0LMW0
6.16395	6.59483	6.31334	6.0342	5.87006	6.16047	6.04517	6.07092	5.81872									813	1	2	2	2.1	103.25	887	0	4.1091	2840900	60445	0	0	0	0	0	2526.3	24644	13463	19812	NaN	1	0	NaN	1.19136	0.50706	-0.379102	-0.329774	0.137783	0.879169	0.0433064	0.0388003	A0LMW8
6.74201	5.84461	6.35928	7.17765	7.26167	7.28699	7.11935	6.89497	6.93232					+			Sf_CoC	814	1	4	4	12.6	40.312	357	0	7.7316	138400000	6290800	49283	17692	176660	2315000	1099800	957900	889390	305420	479640	1.61812	0.00390028	0.926804	0.734347	1.16539	0.052651	0.666914	0.525504	1.55643	0.376804	0.259889	0.241336	A0LMW9
6.14241	6.23947	6.63287	6.7994	6.90533	6.83917	6.68496	6.68013	6.56599									815	1	12	12	32.2	57.365	525	0	48.653	68067000	2722700	0	60859	0	320300	320160	505530	227950	626160	661700	1.53573	0.15287	0.509716	0.442039	0.921072	0.65972	0.30544	0.264471	1.83305	0.457283	0.204275	0.194611	A0LMX1
7.27912	7.61063	7.47502	8.42542	8.21163	8.23644	8.29433	8.31029	8.26776					+	+		Sf_CoC;SfMh_CoC	816	1	22	22	48.6	42.135	389	0	98.435	2053200000	82130000	369870	815060	941530	26422000	8195600	6560900	12837000	13214000	12774000	2.68551	0.00362721	0.83624	0.748283	3.00098	0.00416132	0.835872	0.761948	0.00174884	0.998328	0.0003678	0.000344176	A0LMX6
6.26947	6.38789	6.53245	6.24986	5.68743	5.53744	6.38075	5.50525	6.4088									817	1	4	4	15	40.052	373	0	6.6016	18811000	940550	0	0	0	210320	79599	48571	169110	217990	214960	1.16984	0.104353	-0.571698	-0.464875	0.414448	0.725933	-0.29834	-0.228401	0.302579	0.446008	-0.273358	-0.199906	A0LMX7
6.29225	6.17778	6.56817	6.77371	6.91663	6.68136	6.69954	6.51701	6.56882									819	1	3	3	14.3	19.943	175	0	20.963	49011000	4901100	26468	0	0	1853000	954190	467740	584830	448350	566500	1.52515	0.288396	0.444501	0.39178	0.90844	0.738504	0.24906	0.220806	1.05101	0.485703	0.195441	0.179737	A0LMY9
6.83779	6.18063	5.74043	5.98617	6.4819	6.41867	6.33596	6.21551	6.37133									820	1	5	3	4.4	110.07	1015	0	5.2701	13972000	249490	8660.8	32933	0	14927	55355	42585	26626	25543	42863	0.0408797	0.965581	0.0426323	0.0314662	0.0586931	0.95474	0.0546492	0.0413287	0.0247113	0.974233	-0.0120169	-0.0103348	A0LN04
6.46966	6.03656	6.45569	6.57714	6.75206	6.50586	6.52371	6.85237	6.81741									822	1	5	5	18.2	38.182	340	0	27.592	45359000	2668200	0	0	0	682300	370910	242060	239250	426590	707100	0.845617	0.661455	0.291045	0.250941	1.09539	0.457358	0.410526	0.349023	0.396682	0.677639	-0.119481	-0.105987	A0LN14
6.26351	6.79704	6.88141	7.43271	6.93255	7.12633	8.14123	8.16785	8.30737						+	+	Sf_SfMh;SfMh_CoC	824	2	10	10	45.3	17.031	150	0	66.284	785060000	87229000	71599	1109900	558410	7349700	2598200	1617300	25567000	23933000	24424000	1.00079	0.218487	0.516545	0.415859	2.8329	0	1.55816	1.29827	2.5987	0.00696552	-1.04162	-0.902268	A0LN21;Q2FKY9
6.28142	6.66216	6.32657	7.75555	7.76163	7.62744	7.05671	7.3562	7.42778					+	+		Sf_CoC;SfMh_CoC	825	1	9	9	37.5	23.959	224	0	33.562	363240000	24216000	0	45215	66219	11320000	3963800	2767100	1204800	2024700	2824000	3.26765	0	1.29149	1.14512	2.18064	0.00496014	0.856845	0.735269	1.63084	0.169468	0.434643	0.387457	A0LN30
6.4187	6.39611	6.30623	6.08009	6.86486	6.799	5.97602	5.32876	5.40094							+	Sf_SfMh	826	1	5	5	12.8	42.679	382	0	39.232	19154000	912110	0	0	0	188610	452820	270690	0	0	0	0.338167	0.808484	0.207633	0.16562	NaN	1	0	NaN	1.45104	0.0153514	1.01274	0.764793	A0LN32
6.28315	6.03114	6.66166	7.82323	7.83748	7.86228	5.58777	5.9382	5.65793					+		+	Sf_CoC;Sf_SfMh	827	1	5	5	14.2	32.723	295	0	18.388	334860000	27905000	0	0	0	15133000	6675700	6072800	0	22883	0	2.93022	0	1.51568	1.28058	NaN	1	0	NaN	4.4008	0	2.11303	1.90766	A0LN34
6.476	6.19131	6.43854	6.19086	5.96869	5.55907	5.92727	5.81916	5.75921									829	1	5	5	5.8	100.75	910	0	10.291	9140900	228520	0	0	0	76118	29947	20442	37826	25966	38224	1.05753	0.312607	-0.462407	-0.383592	2.19545	0.102435	-0.533405	-0.484053	0.136931	0.814041	0.0709982	0.0595892	A0LN46
6.24392	6.49884	6.24054	6.50591	6.61415	6.44773	6.15957	6.15342	6.15094									833	1	3	3	31.1	16.397	148	0	7.4323	25219000	3602700	0	41311	0	1989900	663990	420670	112720	159620	214460	0.924521	0.790206	0.194829	0.177365	0.946449	0.827594	-0.173125	-0.159476	2.77973	0.202552	0.367954	0.350825	A0LN56
6.79563	6.05921	6.1928	7.46872	7.46262	7.20731	7.06715	6.97689	7.07849					+	+		Sf_CoC;SfMh_CoC	834	1	4	3	30.6	16.631	147	0	25.074	187680000	26812000	273410	0	127510	12513000	6686200	968750	2896600	2720300	625900	1.88137	0.00151287	1.03034	0.829351	1.40843	0.0316931	0.691629	0.562856	1.67512	0.266847	0.338707	0.310189	A0LN59
6.12798	6.35823	6.18869	7.34665	7.20469	7.26342	6.72958	7.04474	7.03499					+	+		Sf_CoC;SfMh_CoC	836	1	5	5	22.3	25.212	220	0	12.476	131390000	21898000	0	0	21239	8537900	2919600	3523300	1020800	2791700	3083700	3.69968	0.00013319	1.04662	0.968852	2.33608	0.0131918	0.711468	0.632806	1.40268	0.27927	0.335152	0.301569	A0LN65
6.76958	6.04531	6.46733	6.45097	6.56667	6.43743	6.88372	7.09103	7.03048									837	1	4	4	21.3	27.844	254	0	12.119	59351000	3709400	29908	0	29382	346420	210330	78909	595860	981670	1436900	0.0963404	0.949511	0.0576204	0.0474633	1.23254	0.125325	0.574339	0.471209	2.65604	0.09606	-0.516719	-0.481135	A0LN70
6.44746	5.62945	6.53877	6.22601	6.18955	5.88423	6.41014	6.61612	5.7789									839	1	2	2	7.4	36.612	325	0	11.659	19901000	1421500	0	0	0	300490	107570	61338	346360	327890	277820	0.124812	0.914287	-0.105298	-0.0804576	0.0569273	0.948623	0.0631595	0.0456547	0.242469	0.60664	-0.168457	-0.132208	A0LN78
6.12765	6.366	6.76608	6.34333	6.34082	6.37466	5.28719	5.68404	6.02857						+		SfMh_CoC	840	1	2	2	5.8	42.628	395	0	5.2643	14434000	962240	0	0	0	468460	200710	139290	47890	42013	63877	0.132087	0.938405	-0.0669777	-0.0564461	1.24603	0.0227993	-0.75331	-0.586758	1.48284	0.0537842	0.686332	0.565129	A0LN89
6.60646	6.71946	6.57951	7.60347	7.44439	7.61152	7.25181	7.1586	7.06565					+			Sf_CoC	841	1	7	7	40.9	18.802	164	0	23.671	228740000	20794000	295640	538210	154410	6550900	3503300	4408000	1870300	1692300	1781100	3.72713	0.00104505	0.917983	0.858508	2.79706	0.0930431	0.523546	0.48987	2.17327	0.186688	0.394438	0.366414	A0LN91
6.11172	6.28593	6.53764	6.41425	6.5055	6.59435	5.52134	5.15557	5.22048							+	Sf_SfMh	842	1	4	4	6	86.413	814	0	14.511	10542000	292820	0	0	0	117420	101290	53265	3244.5	3214.5	14388	0.650401	0.801078	0.192938	0.170122	NaN	1	0	NaN	3.20172	0.00725581	1.20557	1.07249	A0LN94
6.20581	5.87612	6.39689	8.17056	8.12202	8.1697	7.90232	7.8707	7.85445					+	+		Sf_CoC;SfMh_CoC	846	1	13	13	71	16.64	145	0	50.237	991030000	82586000	0	243460	0	26970000	14472000	10453000	11789000	9049500	9608500	3.69988	0	1.99448	1.72991	3.44683	0	1.71622	1.4888	3.7009	0.320672	0.278267	0.272456	A0LNB2
6.31371	6.47638	6.30463	6.95928	6.70038	6.92937	6.76919	6.93084	6.78971									849	1	5	5	18.8	21.348	191	0	21.027	74332000	8259100	0	224000	35960	3324800	1109900	843180	406770	719360	1595100	2.13517	0.12495	0.498105	0.453237	2.45333	0.213108	0.465004	0.432374	0.125932	0.911566	0.0331014	0.0301945	A0LNC3
6.33584	6.13863	6.25987	7.65594	7.67229	7.67716	6.19629	7.26956	7.30912					+			Sf_CoC	850	1	5	5	12.8	45.11	397	0	26.799	285000000	10962000	0	40844	0	5353100	2060700	1529600	180920	883790	912700	4.79296	0	1.42369	1.34591	0.856762	0.0836886	0.680211	0.496858	0.954516	0.06712	0.743474	0.544835	A0LNC4
6.35004	6.27455	6.04785	7.78931	8.00428	8.03949	5.14176	5.23166	5.62831					+		+	Sf_CoC;Sf_SfMh	852	1	9	9	18.2	47.233	423	0	37.468	375590000	17885000	0	0	169610	7382900	5159300	5173500	0	0	0	3.8639	0	1.72022	1.53615	NaN	1	0	NaN	3.9924	0	2.61045	2.23367	A0LNC7
7.17476	6.92426	7.15103	8.07933	8.18076	8.16474	7.73991	7.7355	7.84489					+	+		Sf_CoC;SfMh_CoC	853	1	15	15	36	45.989	419	0	78.779	955740000	39823000	516980	442540	577530	13457000	6775500	6673400	3831700	3723600	3824700	3.60462	0.000133765	1.05826	0.974614	2.855	0.0126106	0.690082	0.634571	2.82129	0.203086	0.368176	0.351435	A0LND6
6.7619	6.21062	6.20597	7.15488	7.06202	7.08682	7.063	7.09475	7.11247					+	+		Sf_CoC;SfMh_CoC	854	1	2	2	28.1	7.2795	64	0.0029615	2.9682	116830000	58417000	0	261070	0	19329000	6379400	6240300	8381700	8586100	9239100	1.71743	0.0142645	0.708412	0.597003	1.70642	0.0223518	0.697244	0.58834	0.13117	0.977175	0.0111677	0.0108287	A0LNE5
6.47092	6.49474	6.36644	6.99716	6.73417	6.8446	6.42254	6.55628	6.71611									856	1	2	2	9.5	33.757	306	0	11.231	45852000	4585200	0	0	0	630240	687630	864940	912120	486200	1004000	2.0729	0.318042	0.414611	0.381841	0.575567	0.888469	0.120945	0.110598	1.2097	0.336416	0.293666	0.263595	A0LNF6
6.19943	6.19318	6.06752	5.81143	6.04751	6.12097	5.25402	5.37584	5.4566									860	1	4	3	5.9	69.818	613	0	4.567	3647600	104220	0	0	0	5972.6	14508	60847	7821.1	0	15069	0.711358	0.835825	-0.160077	-0.145157	NaN	1	0	NaN	2.33443	0.0542647	0.631149	0.568403	A0LNH3
6.09626	6.12882	6.31511	6.53802	6.56847	6.61333	6.52508	6.48081	6.48484									865	1	7	7	16.6	62.916	565	0	17.888	43356000	1495000	0	0	0	79734	149810	301370	412760	200990	350360	2.27113	0.360501	0.393213	0.366941	1.98251	0.590755	0.31685	0.296225	1.3694	0.776202	0.0763636	0.0744253	A0LNM7
6.14089	6.14571	6.4076	6.65562	6.75768	6.24371	6.97273	6.99546	6.96721						+		SfMh_CoC	867	1	4	4	14.1	43.799	412	0	21.187	114270000	8161900	3784200	0	0	135670	40120	64356	875990	987090	2274400	0.825706	0.613857	0.320935	0.27195	2.96644	0.00735677	0.747067	0.686305	1.2706	0.185817	-0.426132	-0.368199	A0LNN5
6.26683	6.34272	6.18009	6.83273	6.76454	6.67441	6.67198	6.69261	6.67669									868	1	10	10	17.7	79.497	705	0	30.044	66843000	1759000	18820	85986	74256	131020	60494	89239	374830	313220	611160	2.77749	0.106451	0.494013	0.463582	3.0369	0.311704	0.417213	0.398335	0.763729	0.776849	0.0767997	0.0734033	A0LNN6
6.01106	6.06022	6.42257	5.57544	5.9403	5.85121	5.86103	5.88281	5.94885									870	1	2	2	5	53.459	477	0	14.804	8635600	287850	0	0	0	0	0	0	70836	67494	149520	NaN	1	0	NaN	0.943445	0.712361	-0.267053	-0.235827	0.407996	0.700305	-0.108579	-0.0975599	A0LNN8
6.75614	6.04932	6.77097	7.01837	7.18444	7.00078	6.79062	6.61649	6.95333									871	1	4	4	12.6	47.464	438	0	15.396	83056000	3460700	11516	0	6279.2	1127800	575910	400180	403150	442880	492960	1.03896	0.168495	0.542384	0.435581	0.435247	0.75821	0.261336	0.207869	1.16438	0.354136	0.281049	0.252401	A0LNP1
6.53684	6.38623	6.54578	7.90621	7.79693	7.88309	7.33999	7.43347	7.42088					+	+		Sf_CoC;SfMh_CoC	872	1	25	25	51.2	66.318	602	0	92.388	599600000	18170000	86990	146450	84145	5102300	2187100	2652000	2470300	2291300	3149100	4.62166	0	1.37246	1.29293	3.97031	0.00122512	0.908496	0.857502	3.32772	0.123147	0.463966	0.44428	A0LNP6
6.38291	6.44376	6.4356	6.39314	6.58719	6.71177	5.67718	6.19711	6.26456									874	1	2	2	5.4	44.738	409	0	17.782	23601000	1180100	0	86015	53996	198120	231000	279050	52809	109790	169270	0.689017	0.855874	0.14328	0.130891	0.93873	0.544796	-0.37447	-0.315595	1.17351	0.137763	0.51775	0.428798	A0LNQ0
6.34134	6.43175	6.82363	6.23593	6.4627	6.27782	5.95478	5.7886	5.33095						+		SfMh_CoC	875	1	3	3	3	120.2	1092	0	21.394	8030600	160610	0	0	0	33768	8210.4	46763	25217	16773	29881	0.560809	0.791147	-0.206756	-0.177688	1.61606	0.0080315	-0.840796	-0.679095	1.47634	0.0755828	0.63404	0.528761	A0LNQ1
5.94774	6.81139	6.84681	7.03109	7.27038	7.25047	7.50463	7.25715	6.98973						+		SfMh_CoC	876	1	6	6	21.5	31.382	293	0	35.513	165640000	15058000	131690	321250	127080	2863900	1968900	1913600	3348700	2778100	1605200	1.00163	0.0615695	0.648662	0.497518	1.0191	0.0441564	0.715191	0.537972	0.148041	0.823001	-0.0665296	-0.0569956	A0LNQ5
6.78699	5.94844	6.43263	7.5844	7.25334	7.37053	7.25952	7.14142	7.21008					+	+		Sf_CoC;SfMh_CoC	877	1	4	3	18.6	21.678	204	0	43.271	181650000	18165000	0	0	105190	8724800	1677900	1530400	2120900	2079100	1927000	1.74606	0.00167604	1.0134	0.803239	1.53111	0.0107599	0.814319	0.653844	0.903663	0.486134	0.199083	0.180527	A0LNQ8
5.71413	5.63948	6.31661	6.67018	6.93194	6.66325	6.33137	5.43989	6.26909					+			Sf_CoC	878	1	2	2	9.2	31.532	284	0.0015038	3.1491	36161000	2582900	0	0	0	1293600	530300	461870	130680	50652	115850	1.6928	0.00554652	0.865047	0.702218	0.126065	0.91078	0.123377	0.0908191	1.16007	0.0538667	0.741671	0.570235	A0LNR2
5.86578	5.98748	6.23606	7.26989	7.23623	7.01657	7.22536	7.02567	7.23618					+	+		Sf_CoC;SfMh_CoC	879	1	8	8	23.6	47.004	436	0	50.038	156960000	5605600	36668	171440	94954	2294200	607130	320390	701850	706410	672500	2.97615	0.000137625	1.14446	1.00848	3.03673	0.000261411	1.13263	1.00351	0.038279	0.975094	0.0118251	0.010703	A0LNS1
6.63158	6.24826	6.59979	7.25986	7.27173	7.2236	5.4958	5.14	5.04094					+		+	Sf_CoC;Sf_SfMh	880	1	4	4	18.5	21.542	200	0	10.938	86278000	6636800	0	0	0	3490800	1785700	1360200	0	0	0	2.44596	0.00733156	0.758516	0.675035	NaN	1	0	NaN	3.89172	0	2.02615	1.7791	A0LNS3
6.00009	6.47861	6.04802	7.11424	7.22222	7.25385	7.02975	6.86229	6.8141					+	+		Sf_CoC;SfMh_CoC	882	1	4	4	11.9	31.646	293	0	7.7406	121500000	6394900	227520	234590	326980	1796100	1028200	928970	826310	499980	526310	2.5309	0.000956609	1.0212	0.881931	1.92781	0.0148143	0.72647	0.623265	1.71405	0.320933	0.294725	0.273445	A0LNT0
6.22731	6.33254	5.91032	5.79095	7.06149	6.57374	6.44223	6.439	6.57327									884	1	2	2	5	26.393	241	0	4.6155	33526000	2578900	0	0	0	216220	892770	374780	292110	247340	555720	0.336269	0.705856	0.318668	0.229059	1.14825	0.605905	0.328108	0.28924	0.00832822	0.983203	-0.00943963	-0.00687674	A0LNT8
7.45254	7.54867	8.01536	5.8382	6.01975	5.6187	5.35548	5.32719	5.77192					+	+		Sf_CoC;SfMh_CoC	885	1	2	2	21.4	14.933	140	0.00052715	3.8036	95200000	9520000	2083200	3291700	4083400	0	0	0	29293	17442	15022	3.04348	0	-1.84664	-1.52749	3.19862	0	-2.18733	-1.78475	NaN	1	0	NaN	A0LNU2
6.45337	6.12433	6.06812	7.41696	7.18458	7.04724	6.26281	6.87436	6.7875					+			Sf_CoC	886	1	11	10	18.3	67.216	607	0	25.285	164310000	4832800	77949	0	26607	1232400	277950	308290	200180	1537800	1171600	2.46284	0.00104714	1.00098	0.86181	0.879718	0.460218	0.42628	0.347793	1.2304	0.100404	0.5747	0.4713	A0LNV7
6.44773	6.18046	6.26479	6.83866	7.23664	6.75693	6.59092	6.52427	6.62049					+			Sf_CoC	887	1	2	2	13.4	23.357	216	0	4.9476	63647000	5786100	0	33223	0	2084700	1515700	667000	430100	343090	712330	1.7378	0.0265822	0.646415	0.553502	1.54393	0.668367	0.280899	0.259165	1.13929	0.252206	0.365516	0.317597	A0LNW3
5.94868	6.76632	6.22122	7.78999	8.00204	7.9442	7.75879	7.67312	7.5867					+	+		Sf_CoC;SfMh_CoC	888	1	21	21	45	58.923	542	0	96.613	896310000	28913000	0	189080	0	5539900	2127000	3163900	6039000	6108800	5745400	2.52347	0	1.6	1.28148	2.28599	0	1.3608	1.09262	1.38705	0.407094	0.239203	0.221391	A0LNW5
6.11352	5.9201	6.03239	6.53344	6.62137	6.41828	6.29347	6.3739	6.35345									892	1	3	3	6.3	53.608	504	0	10.038	39991000	1481100	0	0	0	260630	121950	101640	197130	344840	454960	2.4587	0.104736	0.502361	0.464609	2.18994	0.583614	0.318272	0.299959	1.35373	0.496416	0.184089	0.173087	A0LNY5
6.12054	6.45373	6.13316	6.82598	6.7137	5.61159	6.60531	6.77026	5.70969									894	1	3	3	9.9	43.577	406	0	10.152	50087000	2636200	125350	97037	209310	589220	330730	299940	419640	466270	98668	0.135602	0.885016	0.147947	0.105489	0.133681	0.90951	0.125942	0.0934941	0.0143204	0.964828	0.0220048	0.0145862	A0LNZ2
5.90623	6.12009	5.80333	6.95031	7.05652	7.07617	7.46424	7.3499	7.47883					+	+		Sf_CoC;SfMh_CoC	895	1	8	8	29.8	44.451	413	0	24.463	171620000	8172200	0	0	0	1860100	734290	588310	2104800	1569200	1315500	3.36757	0.000134783	1.08445	0.984835	3.89428	0	1.48777	1.3503	2.69169	0.175859	-0.40332	-0.381759	A0LNZ3
6.26971	6.12193	6.07703	5.77436	6.56113	5.82439	5.79208	5.63448	5.93164									896	1	6	6	24.8	36.935	326	0	10.345	39847000	2656400	70436	1444700	0	474260	288730	193630	40156	38254	106310	0.146711	0.913948	-0.102932	-0.0816336	1.63091	0.493357	-0.370154	-0.335373	0.425016	0.42957	0.267222	0.210673	A0LNZ9
6.39887	6.69357	6.42521	6.01431	5.67988	6.23563	6.10904	6.11628	6.62454									897	1	2	2	5.5	49.727	435	0.00051361	3.4198	23552000	872300	0	0	123530	82631	122870	86145	148100	115930	193100	1.32508	0.143345	-0.52928	-0.445908	0.498796	0.790343	-0.2226	-0.186293	0.581949	0.364177	-0.306679	-0.248329	A0LP04
6.00471	6.38038	6.55146	6.75592	6.3328	5.9546	6.33947	6.57478	6.40644									898	1	2	2	5.9	66.917	610	0	13.972	34018000	1308400	0	0	0	427100	127640	106450	205520	223070	218600	0.0430067	0.968623	0.0355929	0.0277591	0.294843	0.890595	0.128048	0.108885	0.141683	0.777324	-0.0924555	-0.0744531	A0LP08
6.11068	6.05145	5.95541	7.05732	7.05096	7.03619	6.71689	7.08789	7.10633					+	+		Sf_CoC;SfMh_CoC	899	1	5	5	18.1	39.03	360	0	21.66	104410000	6525500	88624	126060	85223	2058400	815290	565440	649450	992300	1144700	4.60473	0.000132762	1.00898	0.964909	2.63908	0.00219282	0.931187	0.820662	0.241602	0.787593	0.0777901	0.0690237	A0LP11
5.93654	6.53451	6.94179	7.19529	7.25149	7.18718	7.27621	7.10243	7.21888					+	+		Sf_CoC;SfMh_CoC	900	1	7	7	23.7	44.854	405	0	53.632	173980000	7249300	0	3364.2	25995	1466800	884150	747090	1666900	1210600	1244500	1.18939	0.0198669	0.740377	0.57277	1.1555	0.0322436	0.728229	0.561745	0.0778276	0.977671	0.0121484	0.0115153	A0LP12
6.78057	6.51639	6.93825	7.76191	7.70882	7.77384	7.92457	8.08732	8.14179					+	+		Sf_CoC;SfMh_CoC	901	1	17	17	49.9	41.731	375	0	84.151	813430000	42812000	349930	354020	1078100	8951200	2529600	2244400	8140900	8697900	10466000	2.88754	0.000586558	1.00312	0.891917	3.14231	0	1.30616	1.14646	1.94578	0.304872	-0.303038	-0.283678	A0LP14
5.77668	6.51493	6.35815	5.62281	5.62149	6.14878	8.10796	7.79424	8.03639						+	+	Sf_SfMh;SfMh_CoC	903	1	9	2	9.6	112.32	1015	0	8.653	390610000	7370000	0	0	260680	0	0	0	2947300	1682900	2479100	NaN	1	0	NaN	2.7121	0	1.76294	1.41738	3.40064	0	-2.18183	-1.81885	A0LP29
6.26052	6.10708	6.02748	6.5934	6.57216	6.86743	6.43009	6.43138	6.39308									904	1	7	7	12.8	64.357	564	0	18.189	47299000	1478100	43649	71823	118800	643010	81815	173570	113960	63114	168350	2.01868	0.0705653	0.545967	0.488726	1.83534	0.65209	0.286488	0.267863	1.26933	0.379839	0.259479	0.236771	A0LP35
6.15097	6.10337	5.89324	5.46907	5.80231	5.44558	7.0545	7.29966	7.20181						+	+	Sf_SfMh;SfMh_CoC	906	1	2	2	2.4	104.72	950	0	4.4876	124550000	2594900	0	0	0	0	0	5787.4	215230	1113600	1260200	NaN	1	0	NaN	3.35893	0.000134879	1.13613	1.02676	3.54545	0	-1.613	-1.42059	A0LP52
7.28677	6.55887	7.365	7.68622	7.65655	7.90121	7.67191	7.30151	7.54474					+			Sf_CoC	907	1	10	10	17	63.424	582	0	43.177	454730000	18947000	116560	148230	115880	6444800	1102200	4021300	3172500	1594300	2231300	1.18891	0.0351857	0.677776	0.534527	0.714603	0.478413	0.435839	0.340839	0.843003	0.424126	0.241938	0.213494	A0LP57
6.15878	6.28534	6.33525	5.51421	5.64509	5.80638	6.1936	6.3724	6.49992							+	Sf_SfMh	908	1	2	2	4.4	62.493	585	0	5.5659	20257000	1446900	0	0	0	0	369180	259910	44431	53597	719780	NaN	1	0	NaN	0.390306	0.913276	0.0955143	0.086579	2.33238	0.0359273	-0.700078	-0.62362	A0LP60
6.34493	5.97813	6.67537	5.53926	6.11404	5.66987	6.4593	6.26762	6.55987									909	1	8	8	10	101.34	901	0	20.725	21259000	425190	0	11337	0	107920	44233	0	38958	26434	196300	0.983678	0.155345	-0.55842	-0.441053	0.165448	0.91778	0.0961189	0.07886	1.55419	0.0673699	-0.654538	-0.548219	A0LP65
6.67514	6.29502	6.80383	6.49675	6.79818	6.52293	6.22274	6.31194	5.89794									910	1	3	3	8.1	48.983	444	0	7.7718	28412000	1092800	0	0	0	167030	238080	144140	119050	394810	29673	0.0271664	0.985202	0.0146232	0.012386	1.06189	0.38663	-0.44712	-0.373261	1.36118	0.158185	0.461744	0.398572	A0LP66
6.169	6.01653	6.16401	6.99681	6.34667	6.68966	6.07788	6.0876	5.92115									912	4	5	5	16.5	36.699	321	0	34.17	34522000	1917900	7152.4	81694	50691	1018800	76483	553010	44386	58460	27272	1.35015	0.0964988	0.561198	0.469888	0.523843	0.915924	-0.0876382	-0.0816336	1.53241	0.0687152	0.648836	0.542792	A0LP74;Q74C60;Q2FS11;Q2FTA4
6.8109	6.21778	6.01536	6.66064	7.19595	6.86019	6.93367	7.09272	7.10421						+		SfMh_CoC	914	1	9	9	12.6	78.083	701	0	31.909	91133000	3037800	0	0	0	24412	881720	122900	777860	271570	959300	0.912541	0.171272	0.557582	0.433826	1.32879	0.0332043	0.695522	0.558667	0.34514	0.642125	-0.137941	-0.118343	A0LP90
5.94331	6.77176	5.95945	5.93882	5.88101	5.88904	5.39979	5.40721	5.44676									917	1	2	2	13	28.587	262	0	10.313	5081900	362990	0	0	0	144280	75701	54886	27934	19428	40756	0.515127	0.657727	-0.321883	-0.252636	NaN	1	0	NaN	4.50769	0.0986732	0.485038	0.474029	A0LP98
6.55899	6.27847	6.24539	6.10311	6.04196	6.01258	5.8767	5.92727	5.83884									919	1	3	3	7.6	62.257	550	0	13.182	13502000	519330	0	0	0	103750	32443	39742	109570	113510	120310	1.39618	0.596746	-0.308399	-0.279602	2.02235	0.205002	-0.480013	-0.435297	2.01213	0.512246	0.171614	0.165495	A0LPA9
6.44929	6.34206	6.02306	7.2075	7.27669	7.09149	7.31059	7.25307	7.3846					+	+		Sf_CoC;SfMh_CoC	921	1	3	3	20.8	14.415	130	0	48.564	166000000	18444000	0	0	0	4719700	2978100	1554400	1422600	2952700	4816900	2.56972	0.00157588	0.920423	0.808139	2.84103	0.000595405	1.04462	0.921546	0.874747	0.646511	-0.124194	-0.116494	A0LPC8
6.14303	5.64311	6.16879	6.19112	6.15094	5.74033	5.06864	5.43109	6.34561									922	1	2	2	8	24.491	225	0	6.1033	11105000	694090	0	0	0	269620	103470	34620	0	67763	218610	0.0662126	0.963319	0.0424836	0.0347188	0.371727	0.66604	-0.369865	-0.261078	0.434646	0.295572	0.412349	0.29321	A0LPC9
6.87633	6.08965	6.51465	7.73626	7.94905	7.9223	7.76616	7.62651	7.65252					+	+		Sf_CoC;SfMh_CoC	923	1	6	6	26.4	31.987	292	0	52.897	526430000	40495000	0	0	0	9839300	7997400	6796200	6142400	4073600	5645700	2.35842	0	1.37566	1.11211	2.16684	0.000382503	1.18819	0.964951	1.10924	0.495628	0.187474	0.173671	A0LPD1
6.70744	6.20848	5.93805	7.25293	6.94337	6.97052	6.50492	6.54027	6.68546					+			Sf_CoC	924	1	9	9	41.9	35.153	320	0	28.219	87428000	4163200	72497	16324	0	2464300	526710	490700	208540	103480	280690	1.45465	0.0127644	0.770953	0.618682	0.558576	0.709822	0.29223	0.237196	1.87166	0.135864	0.478723	0.429987	A0LPD7
7.0566	6.45022	6.74049	5.67634	6.39414	6.38897	5.56372	5.89794	6.40384						+		SfMh_CoC	925	1	3	3	11	24.482	219	0	4.2025	18083000	1130200	64814	0	69750	197310	216830	86568	91880	96250	306790	0.942389	0.113176	-0.595955	-0.459911	1.24068	0.0171399	-0.793936	-0.610488	0.226979	0.567944	0.197981	0.147605	A0LPE3
6.43833	6.42233	6.47899	6.41979	6.16551	6.18927	5.69835	5.47969	5.12569							+	Sf_SfMh	926	1	3	3	6	45.815	416	0	5.1339	12841000	493880	0	0	0	190630	52221	65333	67880	61698	56126	1.06887	0.795914	-0.18836	-0.173952	NaN	1	0	NaN	1.94554	0.0232	0.823614	0.694735	A0LPG2
5.77983	6.56502	6.4517	6.41837	6.34762	6.39426	5.64337	6.04485	6.23777									927	1	3	3	9.7	38.783	339	0	6.6876	9059100	431380	0	0	0	119370	52373	57592	14063	111410	76567	0.188524	0.897074	0.121236	0.0973065	0.409128	0.73648	-0.290183	-0.22302	1.09726	0.202695	0.411418	0.349756	A0LPG6
7.01157	6.92124	7.0739	8.39587	8.27527	8.26562	7.84213	7.77935	7.7044					+	+		Sf_CoC;SfMh_CoC	928	1	17	17	35.7	57.163	526	0	111.51	1475200000	61466000	323420	351130	519780	19258000	8540800	10612000	7653100	7047700	7159400	4.5562	0	1.31001	1.23471	3.69152	0.00504959	0.773056	0.729593	3.12678	0.0872457	0.536958	0.507619	A0LPG7
6.40913	6.51268	6.42017	6.95633	7.07052	6.89535	6.77763	6.68327	5.51986									929	1	2	2	13.6	15.569	140	0.0005123	3.4034	66424000	11071000	119260	0	187540	3982700	2333700	1270600	1257400	1245700	673750	3.00641	0.0619651	0.526735	0.49648	0.107103	0.913789	-0.120406	-0.0856509	0.726697	0.112617	0.647141	0.459718	A0LPG8
6.98274	6.11366	7.06815	7.33486	7.68825	7.36693	7.64526	7.66181	7.46168					+	+		Sf_CoC;SfMh_CoC	930	1	8	8	47.2	21.931	199	0	32.804	332240000	27687000	270230	425620	94921	4703600	4121300	3267100	6467500	4924700	3411800	1.07244	0.0245455	0.741829	0.559814	1.30521	0.0100797	0.868066	0.661839	0.413643	0.662466	-0.126238	-0.111736	A0LPH1
6.59348	6.04973	6.7977	5.68931	5.52176	6.0238	6.28664	6.23515	6.33264									933	1	5	5	10.6	73.07	650	0	12.83	67887000	1834800	96364	721190	582830	0	5782.9	23565	171180	67219	166660	NaN	1	0	NaN	0.362594	0.827637	-0.195495	-0.15959	1.6403	0.104459	-0.539852	-0.469341	A0LPI6
6.11155	6.43692	6.44278	6.48214	6.62858	6.19995	6.35917	6.4427	6.34416									934	1	8	8	21.7	51.112	469	0	33.528	31190000	1485300	0	0	0	515600	186160	85105	219430	273070	205900	0.253503	0.902428	0.106476	0.0912592	0.171717	0.948008	0.0515931	0.0463277	0.158991	0.854537	0.0548824	0.0485913	A0LPJ6
6.26848	5.69652	6.27294	6.80701	6.74299	6.78474	6.92707	6.76223	6.79472					+	+		Sf_CoC;SfMh_CoC	935	1	11	11	11.9	114.66	1057	0	31.298	43201000	939160	0	0	0	181490	73826	96040	211250	132020	244530	1.65606	0.0161138	0.698935	0.586197	1.71237	0.0147464	0.748693	0.624989	0.390071	0.858822	-0.0497583	-0.0472183	A0LPJ7
6.27176	6.36241	6.02796	7.47467	7.44317	7.48065	7.05538	7.2029	7.18834					+	+		Sf_CoC;SfMh_CoC	936	1	15	15	49.4	43.555	405	0	56.713	202380000	9637000	21885	0	48153	3348700	1480400	1119800	1071400	1038500	1508100	3.61244	0	1.24545	1.13168	2.96119	0.00184938	0.928161	0.835921	2.5544	0.277563	0.317293	0.302658	A0LPJ8
7.11853	7.18284	7.29605	7.47872	7.26124	7.41486	7.40345	7.0114	7.48429									937	1	5	5	21.5	22.82	219	0	15.174	263180000	26318000	416580	731220	643030	7690700	1809800	2239400	5065000	2497600	5224400	1.05419	0.798285	0.185799	0.17159	0.258254	0.913136	0.100571	0.0870758	0.206384	0.777632	0.0852289	0.0734949	A0LPK0
6.4645	6.67982	6.81751	7.06733	7.29152	7.2045	6.93558	7.10765	6.86272									938	1	8	8	28.6	26.533	252	0	14.809	120370000	8024500	20533	18976	40681	2044200	1241400	920270	1098100	1534100	1106300	1.92759	0.0876281	0.53384	0.47592	1.17622	0.629958	0.314704	0.279539	1.05468	0.44561	0.219135	0.199644	A0LPL0
5.87882	6.06119	5.95606	6.36771	6.32504	6.26489	7.03523	6.65243	6.64649						+		SfMh_CoC	939	1	4	4	17	27.867	259	0	8.4813	37568000	3130700	0	0	0	341780	144220	78894	856550	886600	822640	2.36556	0.45619	0.353858	0.333613	2.36936	0.00561641	0.812695	0.713493	1.59428	0.156109	-0.458837	-0.405328	A0LPL5
6.69195	7.1406	7.17768	8.74309	8.47217	8.57316	8.99663	8.9726	9.12953					+	+		Sf_CoC;SfMh_CoC	941	1	20	20	69.3	33.944	316	0	188.61	7059800000	415280000	308120	1017500	1213000	86541000	26710000	20943000	116930000	73350000	88267000	3.0927	0	1.59273	1.35555	3.61539	0	2.02951	1.74424	2.03169	0.160554	-0.436777	-0.399651	A0LPP1
7.15391	6.97397	7.03064	7.87648	8.01246	8.02711	8.14404	8.11514	8.07562					+	+		Sf_CoC;SfMh_CoC	942	1	30	29	41.1	70.133	632	0	176.98	1528100000	42447000	465790	359480	430490	3881600	3526400	3080300	7815900	11294000	11593000	3.67412	0.00104296	0.919177	0.857794	4.31504	0.00026114	1.05876	1.00196	1.26233	0.609157	-0.139588	-0.132701	A0LPP2
6.5921	6.13465	6.00636	6.46675	6.9129	6.97167	6.71139	6.76533	6.91796									943	1	7	7	15.8	54.464	493	0	30.7	77369000	2495800	0	0	0	269730	200830	338230	483000	560130	643860	1.06161	0.168709	0.539403	0.435431	1.37385	0.134041	0.553855	0.46612	0.0283963	0.974611	-0.0144521	-0.0123417	A0LPP5
6.02828	6.23498	6.19948	6.78377	6.71955	6.65004	6.58749	6.64185	6.3267					+			Sf_CoC	944	1	4	4	9.9	57.045	496	0	9.5864	60795000	2026500	0	0	0	449660	127820	191740	534980	413310	309000	2.78399	0.0410283	0.563539	0.524424	1.45483	0.515168	0.364436	0.32646	0.886562	0.486519	0.199103	0.180241	A0LPR0
6.38767	6.56193	6.04397	6.54358	6.44133	6.42496	5.62233	5.4742	5.40231							+	Sf_SfMh	945	1	2	2	10	25.599	230	0	4.9446	21795000	2421700	0	0	0	1019000	383880	292020	179110	245460	302220	0.370913	0.868086	0.138769	0.119977	NaN	1	0	NaN	3.69431	0.00708772	0.970343	0.902936	A0LPR2
6.60159	6.7769	6.36092	7.4942	7.38048	7.43022	7.69479	7.51394	7.74394					+	+		Sf_CoC;SfMh_CoC	946	1	33	33	35.7	99.483	888	0	154.06	288170000	5437200	55736	173280	30789	968880	434350	518940	1063000	805540	1386700	2.62202	0.00301221	0.855165	0.760154	2.81175	0.000380182	1.07109	0.940054	1.3087	0.444994	-0.215923	-0.200431	A0LPR3
6.14569	6.39111	6.54576	8.00022	8.50221	8.4546	7.86871	8.4776	8.60357					+	+		Sf_CoC;SfMh_CoC	947	1	13	13	60.5	20.608	177	0	117.08	2330400000	291300000	92924	268570	457090	92356000	35468000	23637000	47355000	27165000	64501000	3.23249	0	1.95815	1.63466	2.80838	0	1.95577	1.55833	0.00280418	0.997063	0.00238244	0.00186474	A0LPR4
6.39042	6.23037	6.07965	8.18081	8.41764	8.19424	7.42279	7.18093	7.17298					+	+	+	Sf_CoC;Sf_SfMh;SfMh_CoC	948	1	11	11	34.7	36.979	337	0	66.069	1002800000	50141000	40724	115050	125580	23375000	11869000	8247000	2272200	1997500	2098000	4.1731	0	2.03075	1.81624	2.96626	0.000591857	1.02542	0.914298	3.06437	0.00721429	1.00533	0.903804	A0LPT3
5.89691	6.76834	6.0512	7.10387	6.99658	7.11197	6.91669	5.77997	6.74502					+			Sf_CoC	949	1	3	3	8.5	45.098	389	0	40.851	75985000	3799300	0	0	0	1306400	654940	628610	556690	77244	575360	1.42819	0.00872378	0.831992	0.654573	0.211021	0.813834	0.241742	0.167397	0.763454	0.132745	0.59025	0.435374	A0LPT8
5.8756	6.58366	6.19866	5.61293	6.15812	6.05438	6.15679	5.26976	6.13786									954	1	3	3	2	142.86	1285	0	6.4566	9993700	149160	0	0	0	15979	14107	14906	27635	20452	56080	0.452347	0.720789	-0.277497	-0.219497	0.437669	0.650848	-0.364501	-0.268599	0.0920597	0.797787	0.0870048	0.065077	A0LQ17
6.15948	6.24164	6.19513	6.77523	6.43466	6.57373	6.92732	6.96167	6.82332						+		SfMh_CoC	958	1	4	4	35.2	13.683	125	0	11.882	55092000	7870300	0	0	0	1614300	480380	417440	1774500	1574100	2009600	1.75313	0.382357	0.395792	0.359261	3.90699	0.00908268	0.705353	0.673104	1.34939	0.314967	-0.309562	-0.279576	A0LQ58
7.1661	7.24841	6.99146	7.78275	7.75501	7.7306	8.20669	8.17516	8.05011					+	+		Sf_CoC;SfMh_CoC	959	1	22	22	61.9	27.861	252	0	98.759	932270000	66590000	512820	883890	319730	12400000	5487300	2825700	16858000	14503000	12800000	2.88582	0.0190067	0.620791	0.57628	3.45043	0.000502008	1.00866	0.925732	2.82304	0.18699	-0.38787	-0.369354	A0LQ70
6.14836	6.57331	6.27999	6.62651	6.52084	6.46102	6.19496	6.3276	6.20306									960	1	7	6	7.9	117.67	1066	0	19.416	30750000	580190	0	70818	87283	162180	52864	38654	28365	47324	92703	0.683248	0.790691	0.202237	0.178246	0.278746	0.915957	-0.0920118	-0.0812299	1.98196	0.316673	0.294249	0.276373	A0LQ78
6.39671	6.41056	6.26961	6.67288	6.60848	6.77544	6.34531	6.64234	6.54657									961	1	4	4	14.1	35.552	327	0	33.309	91335000	5074100	618450	1140600	1227700	601880	205240	253560	245370	414790	366490	2.10646	0.530605	0.326641	0.306376	0.707601	0.857538	0.152447	0.138796	0.804474	0.533264	0.174194	0.158341	A0LQ81
6.21236	6.09713	6.30736	8.1002	8.05266	7.91715	5.24662	5.89815	5.70323					+		+	Sf_CoC;Sf_SfMh	963	1	8	8	33.3	28.661	258	0	60.213	564960000	37664000	0	0	0	23651000	8292300	5721200	0	0	0	4.61345	0	1.81772	1.68017	NaN	1	0	NaN	3.55761	0	2.40734	2.00493	A0LQB7
6.47872	6.65537	6.25851	5.27175	5.8681	5.86798	5.94839	5.63323	5.93294					+	+		Sf_CoC;SfMh_CoC	964	1	2	2	3.7	51.47	463	0	4.947	7821600	325900	0	0	0	25547	24970	23248	84767	66407	100960	1.58937	0.00947826	-0.794923	-0.646526	1.81621	0.0415334	-0.626013	-0.542497	0.307881	0.594041	-0.168909	-0.138035	A0LQD6
5.8581	5.90645	6.49025	7.42933	7.50194	7.57936	7.20984	7.2558	7.29638					+	+		Sf_CoC;SfMh_CoC	967	1	4	4	16	24.966	225	0	10.495	223890000	17222000	0	0	35214	5376300	3344300	2702600	1606100	1869600	2288100	2.61915	0	1.41861	1.17463	2.33289	0.000257406	1.16907	0.970449	2.12224	0.379604	0.249536	0.23765	A0LQH6
6.51859	6.34198	6.77084	6.10558	6.63024	6.75314	6.25353	6.3843	6.09496									968	1	7	6	13.9	63.416	561	0	30.554	34384000	1185600	0	0	0	108160	119310	213640	253170	213370	277980	0.0709332	0.959621	-0.0474846	-0.0384697	0.933955	0.665949	-0.299541	-0.260483	0.512827	0.433018	0.252057	0.207374	A0LQI3
5.86477	6.10752	6.31243	6.43478	6.43038	6.25912	6.14195	6.14594	5.40622									969	1	2	2	4	62.596	580	0	18.682	21367000	890290	0	0	0	224280	106480	89141	183650	162710	124030	0.922538	0.673176	0.279851	0.245114	0.285885	0.835429	-0.19687	-0.154061	0.878791	0.177474	0.476721	0.380578	A0LQI9
7.18466	7.27907	7.37171	7.49324	7.41265	7.34823	7.41504	7.67545	7.61167									970	1	4	4	26.9	9.1266	78	0	11.417	366530000	122180000	1148900	2307400	1876700	35747000	12296000	8601500	14303000	19999000	25896000	0.955365	0.855979	0.139552	0.130621	1.41381	0.661321	0.288903	0.263797	0.77415	0.596537	-0.14935	-0.137159	A0LQK5
6.65593	7.29374	8.3038	8.21211	8.14907	8.43497	8.18475	8.22063	8.26041					+	+		Sf_CoC;SfMh_CoC	971	1	14	14	28.8	47.989	424	0	55.994	2163400000	90140000	222520	1030400	4142800	21775000	8840300	11079000	11591000	18034000	13424000	0.803819	0.0204751	0.847559	0.569785	0.771195	0.0407543	0.804107	0.543232	0.185427	0.878571	0.0434519	0.0398848	A0LQK6
8.00035	8.13837	8.17909	8.34856	8.35589	8.39681	8.37361	8.325	8.2748									972	1	15	15	30.1	41.175	366	0	88.522	2495600000	124780000	4835500	7576400	7961500	26956000	13830000	12858000	19333000	14882000	16550000	2.01576	0.669353	0.261152	0.247272	1.63276	0.75951	0.218537	0.205944	0.590608	0.875504	0.0426143	0.0412836	A0LQK7
7.375	7.33716	7.38899	7.49974	7.60868	7.35501	7.82943	8.02894	7.93216						+		SfMh_CoC	973	1	7	7	63.8	11.99	105	0	23.244	587020000	97837000	983100	1068400	1295000	15612000	7577600	5529900	18237000	25050000	22485000	0.737445	0.876728	0.120758	0.112325	3.15378	0.0476526	0.563127	0.53143	2.04347	0.157183	-0.442369	-0.404596	A0LQK9
6.42875	6.35115	6.09199	6.32269	7.15079	6.94012	7.64471	7.56242	7.34015						+		SfMh_CoC	975	1	7	7	38.3	16.554	149	0	26.818	167030000	16703000	0	0	0	1162200	1842500	821020	7090100	3426800	2359900	0.892166	0.250557	0.513906	0.40512	3.0688	0	1.22513	1.07796	1.26139	0.0564	-0.711226	-0.56241	A0LQL1
6.59036	5.95899	5.94913	5.3563	6.14108	6.27221	5.89193	5.82098	5.39077									976	1	2	2	4.6	45.582	415	0.0024802	3.0356	6398200	355450	0	0	0	55659	26538	104840	87360	81059	0	0.273714	0.78978	-0.242967	-0.179173	0.816452	0.401388	-0.464937	-0.367932	0.27299	0.509474	0.22197	0.167395	A0LQL2
6.03957	6.79855	6.18527	6.52135	6.70413	6.32375	5.94404	6.00475	5.50961							+	Sf_SfMh	977	1	3	3	18.2	19.962	176	0	26.838	20300000	2537500	0	0	0	1441200	695670	257990	0	84524	58056	0.273323	0.842063	0.175281	0.139424	0.866806	0.283988	-0.521659	-0.407554	1.66375	0.0492598	0.69694	0.58531	A0LQL3
6.42382	6.31463	5.95633	6.93238	7.13931	7.077	6.53381	6.41239	6.77631					+			Sf_CoC	978	1	5	5	12.7	47.908	418	0	22.04	73834000	2546000	0	0	33479	1101400	270680	445170	208840	180340	306100	2.21971	0.00517498	0.817973	0.708861	0.902218	0.602185	0.34258	0.291026	1.73968	0.141152	0.475394	0.423216	A0LQL5
6.61356	5.81343	6.16701	6.79456	6.87982	6.96764	6.49273	6.51652	6.6441					+			Sf_CoC	980	1	11	11	25.1	58.919	538	0	147.6	60411000	1830600	13168	0	0	339860	261590	333800	307610	212330	362270	1.34779	0.0270994	0.682672	0.551955	0.679312	0.614265	0.353118	0.285644	2.06449	0.267553	0.329554	0.3084	A0LQL8
6.24921	5.94711	6.48422	6.42917	6.6557	6.69892	6.70305	6.65441	6.74491									983	1	10	10	19.1	60.671	566	0	22.626	73188000	2360900	0	0	11345	305670	147620	134140	508420	363560	890150	0.976194	0.515372	0.367755	0.312576	1.40138	0.279484	0.473947	0.409409	0.534139	0.701376	-0.106192	-0.0976349	A0LQM3
6.19576	6.673	6.48866	7.11207	6.75367	6.69115	6.85829	6.57347	4.93465									984	1	5	5	12.5	48.572	432	0	15.819	56340000	2166900	0	0	0	999650	190040	356620	143520	451280	25796	0.980822	0.451561	0.399823	0.335687	0.207728	0.760778	-0.330337	-0.204504	0.523093	0.120789	0.73016	0.452508	A0LQN1
7.02069	7.07867	7.21301	8.58507	8.43683	8.1878	8.7332	8.56901	8.71599					+	+		Sf_CoC;SfMh_CoC	985	1	20	20	44.8	42.727	393	0	155.88	3430100000	155910000	754990	1446700	1098100	30225000	15104000	10555000	38042000	22213000	36476000	3.26023	0	1.29911	1.15052	4.46061	0	1.56861	1.4562	0.994605	0.379582	-0.269501	-0.239116	A0LQN2
6.84984	6.87162	6.33683	7.60786	7.4806	7.44476	7.32391	7.15002	7.26722					+			Sf_CoC	986	1	13	13	22.7	68.249	626	0	46.091	308290000	8332200	91006	40169	28716	1792300	853380	1162600	1461000	1220800	1682100	1.97971	0.00578378	0.824976	0.698174	1.43284	0.11779	0.560952	0.474541	1.68415	0.368704	0.264024	0.246473	A0LQN8
6.53276	6.30908	6.06501	6.85081	6.50703	6.62102	6.19772	6.4679	6.49896									987	1	7	7	57.6	21.678	205	0	56.583	36282000	5183100	0	0	0	1849300	372490	336680	556320	695680	1372600	0.99322	0.531793	0.357336	0.305751	0.199888	0.923772	0.0859092	0.0737094	0.910327	0.380145	0.271427	0.238265	A0LQN9
6.38812	5.94827	6.82702	6.44551	5.61359	5.91519	6.58338	6.63847	6.49976									988	1	2	2	14.9	22.098	194	0	44.532	32822000	3282200	0	0	0	746700	0	162690	903690	804430	664690	0.491609	0.565699	-0.396371	-0.293306	0.293347	0.843818	0.186066	0.148041	1.11121	0.1072	-0.582437	-0.467265	A0LQP1
5.88982	5.87791	6.88749	8.4396	8.35124	8.47464	7.47044	7.31731	7.2966					+	+	+	Sf_CoC;Sf_SfMh;SfMh_CoC	989	1	22	22	38.4	61.106	578	0	152.18	1307900000	54496000	100850	29997	229090	19526000	10264000	14950000	3025800	2041900	4329000	2.55065	0	2.20342	1.64857	1.55281	0.00131533	1.14304	0.853642	4.05714	0.00808	1.06038	0.994741	A0LQP2
5.73428	6.56931	5.79991	6.33102	6.20685	5.99861	5.49779	6.45997	7.17228									990	1	3	3	11	33.485	273	0	7.2989	25266000	4211000	0	0	0	233230	223120	161420	303340	209990	3079900	0.194298	0.8763	0.144327	0.11231	0.243788	0.739112	0.342177	0.220147	0.148938	0.60604	-0.19785	-0.132361	A0LQP4
6.34626	6.10014	6.11241	7.49912	7.49635	7.56565	6.1922	6.13773	6.03197					+		+	Sf_CoC;Sf_SfMh	991	1	4	4	12.5	32.351	296	0	8.9468	167550000	11968000	184710	340400	0	5695200	2671300	2544900	210470	171490	149680	4.053	0	1.3341	1.23162	0.285055	0.934821	-0.0656304	-0.0600535	4.93911	0	1.39974	1.33028	A0LQQ6
6.40231	6.2657	6.40434	7.87102	7.7546	7.28997	6.51472	6.58099	6.36853					+		+	Sf_CoC;Sf_SfMh	992	1	2	2	5.7	29.809	264	0	5.5644	240350000	14138000	0	0	0	6356500	3707900	3259800	271500	315080	227610	2.65635	0	1.28108	1.08261	0.774163	0.87655	0.13063	0.121207	2.44009	0.00748148	1.15045	0.968178	A0LQQ7
7.43518	7.0089	7.39477	7.72459	7.89664	8.00677	7.26064	7.41707	7.35826					+			Sf_CoC	993	1	17	17	25.2	60.509	555	0	95.694	530390000	24109000	930430	246440	909770	4239500	4375900	7490600	1960300	1610000	2345900	1.70271	0.0479228	0.596383	0.51468	0.173674	0.937128	0.0657115	0.0574746	2.3156	0.0933878	0.530671	0.485105	A0LQQ8
9.32854	9.30859	9.44745	9.93213	10.1179	10.2332	9.89356	10.0059	9.92861			+		+	+		Sf_CoC;SfMh_CoC	994	2	8	8	31.7	25.785	246	0	144.89	88332000000	8030200000	231490000	249310000	261380000	932920000	826750000	1042000000	1434300000	1509500000	1542500000	2.76988	0.00759543	0.732912	0.667594	3.35583	0.0368151	0.581151	0.551071	0.742534	0.594215	0.151761	0.138749	CON__sp|P00760|TRY1_BOVIN;CON__sp|P00761|TRYP_PIG
6.82564	8.72188	6.11817	5.93682	5.34955	5.85381	6.90095	6.39016	6.11123			+		+		+	Sf_CoC;Sf_SfMh	995	4	20	7	39	51.561	472	0	105.22	1103900000	38064000	361860	36545000	126440	74502	49529	3108.7	725450	27552	150560	0.879635	0.00126858	-1.50851	-0.83868	0.392683	0.258105	-0.754451	-0.416601	1.20064	0.0493333	-0.754055	-0.582198	CON__sp|P02533|K1C14_HUMAN;CON__sp|Q14525|KT33B_HUMAN;CON__sp|Q15323|K1H1_HUMAN;CON__sp|Q92764|KRT35_HUMAN
7.45336	9.00928	7.714	7.40278	7.09978	7.0619	7.37216	7.43819	7.10329			+		+			Sf_CoC	996	7	29	2	43.6	60.044	564	0	171.84	2280200000	76007000	1227500	69121000	1128300	901620	422650	288170	1720500	465760	731390	0.817713	0.0165313	-0.870727	-0.583182	0.699129	0.0723768	-0.754336	-0.505621	0.320888	0.691049	-0.116392	-0.101321	CON__sp|P02538|K2C6A_HUMAN;CON__sp|P08729|K2C7_HUMAN;CON__sp|Q9NSB2|KRT84_HUMAN;CON__sp|O43790|KRT86_HUMAN;CON__sp|P78385|KRT83_HUMAN;CON__sp|Q14533|KRT81_HUMAN;CON__sp|P78386|KRT85_HUMAN
8.77508	10.1811	8.71432	8.10585	8.3597	8.12483	8.73381	8.56047	8.44092			+		+			Sf_CoC	998	1	54	48	62.6	66.038	644	0	323.31	32465000000	1047200000	30806000	835180000	22051000	8660100	12159000	5195000	70581000	15846000	46766000	0.990504	0.00618312	-1.02671	-0.690909	0.592474	0.20848	-0.645109	-0.433945	1.49827	0.210845	-0.381605	-0.341368	CON__sp|P04264|K2C1_HUMAN
6.35424	8.89189	6.66514	6.08497	5.36218	6.11965	6.14737	6.10281	5.32377			+		+	+		Sf_CoC;SfMh_CoC	999	1	27	14	57.7	51.267	473	0	323.31	1541800000	53166000	508440	49331000	2749100	215180	22563	15938	257570	45165	20896	0.800192	0.00199615	-1.44816	-0.788586	0.792198	0.0036986	-1.44578	-0.784606	0.00213613	0.996477	-0.00238117	-0.00174575	CON__sp|P08779|K1C16_HUMAN
8.59957	9.43645	8.54821	8.11123	8.07291	8.07602	8.04277	8.29265	7.90377			+		+	+		Sf_CoC;SfMh_CoC	1000	1	29	25	45	58.826	584	0	323.31	6801600000	261600000	14767000	195720000	10069000	6883800	4411600	2220800	13533000	6070700	7929200	1.2616	0.0139865	-0.774686	-0.601388	1.18705	0.0201582	-0.781675	-0.596895	0.0203461	0.984821	0.00698868	0.00627106	CON__sp|P13645|K1C10_HUMAN
6.69498	8.6194	6.65966	6.31016	6.5923	6.38412	7.21381	7.22144	6.63799			+		+			Sf_CoC	1001	1	28	18	41.7	62.378	590	0	85.627	935430000	30175000	209420	27633000	143660	228750	147240	96266	951550	243150	521940	0.616228	0.0316533	-0.895819	-0.54196	0.167661	0.799109	-0.300266	-0.179193	1.32215	0.0927097	-0.595553	-0.491836	CON__sp|P13647|K2C5_HUMAN
5.24431	7.70071	6.25833	5.89519	5.48182	5.82193	5.59496	5.73247	5.31296			+						1002	2	8	8	10.3	81.8	745	0	18.402	107120000	2328800	0	2145700	113690	0	0	0	49697	11427	8254.8	0.389016	0.300743	-0.668135	-0.387555	0.518588	0.0848301	-0.854322	-0.495746	0.452094	0.532977	0.186187	0.158137	CON__sp|Q02257|PLAK_MOUSE;CON__sp|P14923|PLAK_HUMAN
8.38794	9.91915	8.4422	7.42841	7.99101	7.91707	8.43122	8.09799	8.03334			+		+			Sf_CoC	1004	1	35	34	64	62.064	623	0	323.31	18074000000	695160000	15823000	586100000	14073000	632210	5143500	2761800	41560000	4940800	24126000	1.00365	0.00361374	-1.1376	-0.742676	0.636334	0.107163	-0.728914	-0.480646	0.884395	0.218318	-0.408683	-0.336284	CON__sp|P35527|K1C9_HUMAN
7.98442	8.294	7.94467	7.36451	7.56134	7.4421	7.34768	7.75295	7.40533			+		+			Sf_CoC	1005	1	28	21	51.2	65.432	639	0	141.78	627230000	15681000	1297500	5851300	1249500	620230	1129000	392970	2261700	1418000	1460500	2.11687	0.0277997	-0.618379	-0.549977	1.56722	0.0927981	-0.572376	-0.490059	0.120812	0.877473	-0.0460027	-0.0403914	CON__sp|P35908|K22E_HUMAN
6.85349	6.84117	6.45209	5.60334	5.69255	5.87905	5.5638	5.63233	5.61456					+	+		Sf_CoC;SfMh_CoC	1011	1	3	3	2.6	132.2	1175	0	4.5252	19527000	300410	84150	183130	10507	0	1304	2246.6	6303.5	4398.3	8374.4	2.51382	0.001044	-0.990604	-0.857805	2.94644	0.000258727	-1.11202	-0.98115	NaN	1	0	NaN	G5EBD4
8.38037	8.31273	8.56729	6.09854	5.33893	5.98568	5.29263	5.29315	5.36348					+	+		Sf_CoC;SfMh_CoC	1012	1	26	24	48.5	77.462	697	0	278.45	1024000000	23814000	5185000	9095500	9525800	0	0	0	0	0	7462.5	3.33386	0	-2.61241	-2.09229	5.58589	0	-3.10371	-2.87465	NaN	1	0	NaN	G5EBD5
9.19248	9.29341	9.14214	5.57177	5.57432	5.74043	5.60103	5.563	5.5627					+	+		Sf_CoC;SfMh_CoC	1013	1	8	8	59.4	24.333	234	0	92.037	3169800000	243830000	75712000	114880000	53201000	0	0	0	0	0	43410	6.0251	0	-3.5805	-3.34204	6.80298	0	-3.63377	-3.47311	NaN	1	0	NaN	I7EF02
8.80472	8.86367	8.86192	5.86113	6.10372	5.71648	5.86226	5.67897	5.31227					+	+		Sf_CoC;SfMh_CoC	1015	1	14	14	66.5	26.271	251	0	129.96	1323600000	88240000	17977000	42084000	28180000	0	0	0	0	0	0	4.86824	0	-2.94966	-2.64634	4.41658	0	-3.22561	-2.7739	NaN	1	0	NaN	I7EP62
8.95415	8.84977	9.23014	7.45156	7.27409	7.23777	7.41711	7.52394	7.36207					+	+		Sf_CoC;SfMh_CoC	1017	1	66	50	46.2	155.82	1395	0	323.31	4337400000	55608000	11778000	19451000	21541000	461130	157550	172690	655720	699710	690490	3.67795	0	-1.69021	-1.49406	3.67071	0	-1.57698	-1.40424	0.626324	0.680894	-0.113234	-0.104714	I7EPD8
8.4711	8.56953	8.56896	5.67571	6.2238	5.76185	5.47667	5.43095	5.67179					+	+		Sf_CoC;SfMh_CoC	1018	1	7	7	57.4	13.586	122	0	134.91	652370000	108730000	32085000	49315000	27171000	0	0	45787	0	111370	0	3.97172	0	-2.64941	-2.25812	5.5092	0	-3.01006	-2.7851	NaN	1	0	NaN	I7F9D6
6.10343	7.10438	7.13893	5.77151	5.79519	5.65281	5.78565	5.24786	5.04593					+	+		Sf_CoC;SfMh_CoC	1020	1	2	2	12.9	16.618	147	0	4.7845	19990000	4997400	958270	2466100	1573100	0	0	0	0	0	0	1.41753	0.00218803	-1.04241	-0.77653	1.60864	0.000133333	-1.42244	-1.01241	NaN	1	0	NaN	I7F9G4
7.9759	7.84916	7.09346	5.75351	5.41243	5.04742	5.44612	5.41035	5.89355					+	+		Sf_CoC;SfMh_CoC	1021	1	5	5	57.4	13.808	129	0	19.21	114950000	19158000	6568500	8962900	3626200	0	0	0	0	0	0	2.54452	0	-2.23505	-1.66459	2.53928	0	-2.05616	-1.56208	NaN	1	0	NaN	I7F9M3
7.7196	8.01733	8.21083	5.78439	6.0195	5.96594	5.34679	5.23447	5.96934					+	+		Sf_CoC;SfMh_CoC	1022	1	2	2	13.8	13.584	123	0	12.634	213780000	42757000	10313000	19780000	12663000	0	0	0	0	0	0	3.68182	0	-2.05931	-1.77588	3.10105	0	-2.46572	-1.94224	NaN	1	0	NaN	I7F9P6
8.27786	8.30717	8.27552	5.90706	5.20935	5.68823	5.72525	5.132	5.60546					+	+		Sf_CoC;SfMh_CoC	1023	1	7	7	20.6	49.552	470	0	55.449	730540000	34788000	10069000	10894000	13676000	28741	0	0	25604	56383	37717	3.69693	0	-2.68531	-2.22612	3.98753	0	-2.79928	-2.36945	NaN	1	0	NaN	I7F9Q4
9.04423	9.03209	9.0472	5.92365	5.78188	5.86671	5.74785	5.82253	5.08791					+	+		Sf_CoC;SfMh_CoC	1025	1	21	21	56.8	43.61	398	0	158.03	3891700000	155670000	44551000	48940000	61927000	13996	0	0	92194	103760	40217	6.76419	0	-3.18376	-3.05706	3.9323	0	-3.48841	-2.82813	0.571755	0.368074	0.304647	0.246273	I7FK92
7.57826	7.87047	7.83102	5.96615	5.5108	6.22629	5.14059	5.71778	5.55889					+	+		Sf_CoC;SfMh_CoC	1028	1	5	5	24.1	29.828	274	0	15.021	170120000	12152000	2041000	8061200	2049500	0	0	0	0	0	0	2.9076	0	-1.85884	-1.5134	3.52021	0	-2.2875	-1.91428	NaN	1	0	NaN	P60401
7.61802	7.76123	8.25113	5.94889	5.50574	5.58804	5.25197	5.67505	5.56618					+	+		Sf_CoC;SfMh_CoC	1029	1	5	5	24.8	22.621	210	0	22.772	230650000	17742000	3006100	7483000	4798800	165810	47713	25731	473160	684370	1057900	3.13593	0	-2.1959	-1.77795	3.30828	0	-2.37906	-1.93443	NaN	1	0	NaN	P60454
7.47986	7.19159	7.35951	5.37537	5.72167	5.83234	5.5572	5.28334	5.45362					+	+		Sf_CoC;SfMh_CoC	1030	1	2	2	6.5	27.688	246	0.00052994	3.873	41051000	2565700	912750	887660	765260	0	0	0	0	0	0	3.34204	0	-1.70053	-1.46467	4.10683	0	-1.91227	-1.71413	NaN	1	0	NaN	P60482
7.89114	7.85049	7.99071	5.7184	6.04516	5.63899	5.97578	5.78796	5.663					+	+		Sf_CoC;SfMh_CoC	1031	1	8	8	20	57.33	520	0	51.383	303760000	10848000	3174200	3334600	4337300	0	0	0	0	2337.7	0	4.05987	0	-2.10993	-1.86541	4.51903	0	-2.10187	-1.91081	NaN	1	0	NaN	P60500
7.22066	7.34622	7.13837	5.63553	5.70022	5.63003	5.70404	5.45538	5.63348					+	+		Sf_CoC;SfMh_CoC	1032	1	4	4	21.7	23.171	203	0	17.755	35186000	2706600	634840	1266300	652080	96833	0	0	15615	25157	15841	4.78288	0	-1.57982	-1.4841	4.16774	0	-1.63745	-1.49466	NaN	1	0	NaN	P60551
7.62979	7.47217	7.36609	5.73119	5.54783	5.46748	5.56941	5.7438	5.44017					+	+		Sf_CoC;SfMh_CoC	1033	1	4	4	18	25.536	244	0	18.137	62795000	3924700	1912900	1165000	780890	0	0	0	20221	26642	18975	4.19753	0	-1.90718	-1.71918	4.08454	0	-1.90489	-1.70589	NaN	1	0	NaN	P60581
6.99594	7.2249	6.89026	6.05327	5.95006	5.8634	5.51508	5.34139	5.43993					+	+		Sf_CoC;SfMh_CoC	1034	1	3	3	16.7	23.185	209	0	14.787	23952000	2661400	668320	1663200	329860	0	0	0	0	0	0	3.17675	0.000133333	-1.08145	-0.971669	3.87869	0	-1.6049	-1.44477	NaN	1	0	NaN	P60599
7.59085	8.00449	8.06659	5.70132	5.71604	6.36982	5.20533	5.38919	5.58622					+	+		Sf_CoC;SfMh_CoC	1036	1	6	6	34.3	11.896	108	0	51.367	154040000	25673000	4181500	12207000	9284700	0	0	0	0	0	0	2.74	0	-1.95825	-1.54652	3.75229	0	-2.49373	-2.10363	NaN	1	0	NaN	P60740
8.13704	8.10116	7.83474	5.52845	5.91293	6.02653	5.6327	5.20886	5.14248					+	+		Sf_CoC;SfMh_CoC	1038	1	9	9	29.9	32.216	291	0	76.201	256120000	14229000	4973700	5489800	3765500	0	0	0	0	0	0	3.60668	0	-2.20168	-1.86847	3.92961	0	-2.6963	-2.28357	NaN	1	0	NaN	P60804
7.89997	7.77344	7.80752	5.46425	5.96203	5.95233	5.67939	5.76366	5.66989					+	+		Sf_CoC;SfMh_CoC	1039	1	6	6	32.1	23.98	212	0	18.131	128050000	9146400	3063600	4001600	2081200	0	0	0	0	0	0	3.56731	0	-2.03411	-1.7406	5.80108	0	-2.12266	-2.02518	NaN	1	0	NaN	P60836
7.78682	7.81409	7.74227	5.61609	5.75581	5.85334	5.7423	5.61614	5.64096					+	+		Sf_CoC;SfMh_CoC	1040	1	6	6	16.7	48.417	438	0	17.819	211010000	7536000	2260000	2438100	2837900	0	0	0	0	0	0	5.03499	0	-2.03931	-1.90241	5.95422	0	-2.11459	-2.02567	NaN	1	0	NaN	P60837
8.01582	7.98681	7.93891	5.61922	5.51787	5.49379	5.82602	5.86342	5.38973					+	+		Sf_CoC;SfMh_CoC	1041	1	12	12	36.4	46.103	429	0	39.541	364170000	20232000	6526700	5018000	8536800	0	0	0	0	105960	44012	6.17704	0	-2.43689	-2.33308	3.92562	0	-2.28746	-1.98273	NaN	1	0	NaN	P60859
7.36459	7.63472	7.57251	5.79805	6.01357	5.90151	5.03314	5.64952	5.85207					+	+		Sf_CoC;SfMh_CoC	1043	1	6	6	19.1	45.996	413	0	13.333	131500000	5479000	1217600	1652900	2608500	0	0	0	0	0	0	4.02501	0	-1.61956	-1.46875	2.82711	0	-2.01236	-1.59781	NaN	1	0	NaN	P60915
7.7675	7.69916	7.67114	6.27357	5.75127	5.928	5.68261	5.77208	5.15603					+	+		Sf_CoC;SfMh_CoC	1046	1	4	4	12.3	38.516	350	0	10.946	164420000	7473800	2518900	1942400	2801800	68189	23694	35204	24645	33048	25958	3.4228	0	-1.72832	-1.49506	3.4411	0	-2.17569	-1.82173	NaN	1	0	NaN	P61000
8.30066	8.53423	8.87309	5.53713	5.80145	5.53003	6.04888	5.35066	5.24049					+	+		Sf_CoC;SfMh_CoC	1047	1	13	13	58.5	22.656	207	0	95.797	773110000	55222000	8316700	24161000	22552000	118590	0	27700	0	0	45081	4.00814	0	-2.94645	-2.47881	3.24738	0	-3.02265	-2.32015	NaN	1	0	NaN	P61063
8.51067	7.799	8.45243	6.20487	5.43537	5.50243	6.11354	5.21249	5.89705					+	+		Sf_CoC;SfMh_CoC	1048	1	18	18	34	73.73	650	0	92.911	894700000	23545000	6423500	10304000	6682700	56081	0	29541	26587	11577	10638	2.78687	0	-2.53981	-1.90167	2.67891	0	-2.513	-1.85507	0.0244742	0.95444	-0.0268044	-0.0196158	P61185
8.75643	8.70129	8.72999	5.74099	5.9548	6.07331	5.35601	5.56908	5.26447					+	+		Sf_CoC;SfMh_CoC	1049	1	10	10	52.4	21.116	185	0	76.787	1009900000	91812000	30865000	39122000	21748000	78057	0	0	0	0	0	5.04354	0	-2.80621	-2.5545	5.46708	0	-3.33272	-3.05297	NaN	1	0	NaN	P61304
9.29316	9.33375	9.44986	5.83449	5.56946	5.54888	5.65724	4.86459	5.47157					+	+		Sf_CoC;SfMh_CoC	1051	1	17	17	61.6	23.689	216	0	276.35	4373200000	291550000	83773000	117550000	90210000	0	0	0	0	0	16222	5.44491	0	-3.70798	-3.36093	4.10373	0	-4.02779	-3.23801	NaN	1	0	NaN	P61333
8.15936	8.28019	8.2503	5.35763	5.66686	6.01408	5.18348	5.3229	5.56957					+	+		Sf_CoC;SfMh_CoC	1052	1	10	10	26.5	52.668	479	0	84.387	477430000	16463000	2768300	8645700	5049200	0	0	0	0	0	0	3.72197	0	-2.55043	-2.13773	4.76299	0	-2.8713	-2.56691	NaN	1	0	NaN	P61343
7.34459	7.4579	7.39071	5.95482	5.61506	6.12467	5.68317	5.65487	5.20595					+	+		Sf_CoC;SfMh_CoC	1053	1	6	6	17.8	51.91	490	0	17.427	96502000	4386500	1215100	1431800	1656800	24113	17582	41087	0	0	0	3.2123	0	-1.49955	-1.30013	3.54642	0	-1.88307	-1.62609	0.825671	0.255157	0.383522	0.315588	P61422
8.34522	8.33341	8.10071	6.034	5.58106	6.13369	5.52165	5.50703	5.28319					+	+		Sf_CoC;SfMh_CoC	1054	2	4	4	24.7	16.802	150	0	35.272	384650000	48081000	13526000	20284000	14271000	0	0	0	0	0	0	3.62529	0	-2.34353	-1.97307	4.84963	0	-2.82249	-2.5408	NaN	1	0	NaN	P61453;A0LPR6
9.09444	9.12652	9.18141	5.68061	6.00116	6.02592	5.49677	5.45049	5.49088					+	+		Sf_CoC;SfMh_CoC	1055	1	20	20	56.2	45.657	406	0	143.36	5025200000	218490000	49877000	72692000	94913000	180660	36892	39899	338910	171180	236220	5.03439	0	-3.23156	-2.90068	7.60809	0	-3.65474	-3.55083	1.70883	0.176853	0.423182	0.380506	P61523
8.55112	8.50385	8.53821	5.87865	6.13113	5.80857	5.36172	5.8248	5.60099					+	+		Sf_CoC;SfMh_CoC	1056	1	10	10	23.2	52.283	475	0	95.87	1243200000	49730000	14066000	19731000	15914000	0	14229	5310.6	0	0	0	4.89845	0	-2.59161	-2.35823	4.58426	0	-2.93522	-2.58736	NaN	1	0	NaN	P61617
8.37101	8.35438	8.25823	5.55735	5.75395	5.7593	5.43756	5.23011	5.40254					+	+		Sf_CoC;SfMh_CoC	1057	1	7	7	32.7	29.488	272	0	116.01	416350000	24491000	11489000	8111200	4856000	0	13067	0	0	0	21481	5.40491	0	-2.63767	-2.45326	5.65915	0	-2.97114	-2.76869	NaN	1	0	NaN	P61655
6.51484	6.41787	6.35965	5.58725	5.47386	5.77691	5.68353	5.44165	5.25924					+	+		Sf_CoC;SfMh_CoC	1058	1	3	3	4.7	95.904	871	0	7.8116	11072000	197710	41349	84871	71494	0	0	0	0	0	0	2.92651	0.0036171	-0.818113	-0.744201	2.7503	0.00122394	-0.969309	-0.857072	NaN	1	0	NaN	P61667
8.38037	8.41953	8.29093	6.93763	5.84928	5.93126	5.61295	5.6489	5.82509					+	+		Sf_CoC;SfMh_CoC	1059	1	9	9	23.6	50.148	462	0	44.065	901970000	40998000	11625000	17019000	11760000	547690	16842	0	0	13244	17426	2.42013	0	-2.12422	-1.57118	5.41032	0	-2.66797	-2.47999	0.695961	0.160182	0.543747	0.40099	P61679
7.98909	8.1428	7.34469	5.4766	6.15729	5.66797	5.54706	5.36584	5.89077					+	+		Sf_CoC;SfMh_CoC	1060	1	4	4	77.8	8.1865	72	0	12.868	174460000	58153000	19601000	30756000	7796300	0	0	0	0	0	0	2.53446	0	-2.05824	-1.56216	2.81493	0	-2.2243	-1.72573	NaN	1	0	NaN	P61688
7.52956	7.13264	8.36614	6.07207	6.17794	5.76166	5.17061	5.75023	5.64026					+	+		Sf_CoC;SfMh_CoC	1061	1	17	15	19.3	96.286	875	0	78.11	314960000	6561600	1100700	964740	4224100	35191	53733	11874	8507.7	150500	12240	1.91524	0	-1.67222	-1.2079	2.22357	0	-2.15575	-1.53471	1.0456	0.159588	0.483522	0.397229	P61701
8.5097	8.54637	8.46171	5.69908	5.46405	5.86306	5.60453	5.68724	5.60304					+	+		Sf_CoC;SfMh_CoC	1062	1	7	7	54.8	16.511	155	0	69.433	605190000	60519000	20073000	26117000	14328000	0	0	0	0	0	0	4.74159	0	-2.83053	-2.53097	6.78002	0	-2.87432	-2.77156	NaN	1	0	NaN	P61723
7.20192	7.13881	7.17228	5.7122	5.74001	6.12287	5.37573	5.39622	5.77207					+	+		Sf_CoC;SfMh_CoC	1063	1	2	2	5.8	49.936	462	0	24.962	56445000	2454100	653630	761160	1035300	0	0	4081.5	0	0	0	3.21879	0	-1.31264	-1.15779	3.65873	0	-1.65633	-1.46562	NaN	1	0	NaN	P61736
7.1303	7.16361	6.57982	5.84575	5.31385	5.6855	5.40615	5.86036	5.53454					+	+		Sf_CoC;SfMh_CoC	1064	1	4	4	18.2	35.501	335	0	13.118	19510000	1026900	635830	391030	0	0	0	0	0	0	0	2.25997	0	-1.34288	-1.07752	2.36696	0	-1.35756	-1.10138	NaN	1	0	NaN	P61740
8.3906	8.99998	8.39443	6.07323	5.56534	5.91756	7.20661	5.65596	5.60981					+	+		Sf_CoC;SfMh_CoC	1065	1	13	13	29.6	42.696	389	0	35.783	1805500000	95027000	27483000	34447000	32653000	162020	0	25093	139710	116070	0	3.39227	0	-2.74296	-2.19063	1.90962	0	-2.43755	-1.56007	0.217786	0.449896	-0.305414	-0.197573	P61946
8.52174	8.57353	8.63858	5.44256	5.72295	5.60156	5.23363	5.92675	5.70178					+	+		Sf_CoC;SfMh_CoC	1066	1	11	11	32.1	40.985	393	0	89.802	703000000	37000000	11745000	15088000	10120000	0	0	0	0	22232	25582	5.34965	0	-2.98893	-2.74733	3.85615	0	-2.95723	-2.45021	NaN	1	0	NaN	P62061
8.76284	8.65443	8.64264	5.78124	5.83975	5.95432	5.47201	5.09185	5.71704					+	+		Sf_CoC;SfMh_CoC	1067	1	13	12	50.3	36.238	338	0	118.74	1554400000	91433000	26838000	33619000	30949000	0	0	0	8854	0	17818	5.81508	0	-2.8282	-2.65904	4.20718	0	-3.25967	-2.74879	NaN	1	0	NaN	P62215
8.82885	8.91442	8.87159	5.57977	5.54329	5.74636	5.03524	5.76615	5.04253					+	+		Sf_CoC;SfMh_CoC	1068	1	6	6	59.1	9.8904	88	0	80.971	1424500000	356120000	101360000	171860000	82910000	0	0	0	0	0	0	5.9602	0	-3.24848	-3.04391	3.90827	0	-3.59031	-2.88683	NaN	1	0	NaN	P62230
8.82825	8.90924	8.73933	5.77046	6.02638	5.58334	5.96455	5.78428	5.48989					+	+		Sf_CoC;SfMh_CoC	1069	1	6	5	40.4	15.051	141	0	60.279	1296400000	144050000	50081000	53874000	39944000	146440	0	0	0	0	0	4.60206	0	-3.03221	-2.66576	4.51558	0	-3.07937	-2.68523	NaN	1	0	NaN	P62434
5.82974	5.93881	6.00124	7.32909	7.29126	7.47914	7.66107	7.49486	7.63021					+	+		Sf_CoC;SfMh_CoC	1104	1	3	3	4.5	121.69	1062	0.00052521	3.7808	857270000	14781000	2322400	5845800	96579	2692100	183620	288220	1242400	856170	1253400	4.33994	0	1.44323	1.34108	4.70221	0	1.67212	1.5605	1.39025	0.424738	-0.228886	-0.212563	Q2FPJ4
6.28899	8.03318	7.40792	5.70303	5.8572	5.66686	5.44021	5.43322	5.43174					+	+		Sf_CoC;SfMh_CoC	1108	1	2	2	10.5	17.871	172	0.0071191	2.4845	152550000	15255000	516040	14354000	385090	0	0	0	0	0	0	1.36539	0.000135816	-1.501	-0.991734	1.62125	0	-1.8083	-1.1974	NaN	1	0	NaN	Q2FPQ2
6.1141	6.39151	6.3897	5.81074	5.52056	5.9595	7.14492	7.14934	6.98797						+	+	Sf_SfMh;SfMh_CoC	1135	1	10	4	17	91.735	847	0	82.385	37259000	931480	0	0	0	0	0	0	371640	229010	330830	NaN	1	0	NaN	2.76772	0.00530349	0.795639	0.719153	3.17215	0	-1.33048	-1.16772	Q2FS26
5.75758	6.1264	6.40111	5.68689	5.77886	5.77131	6.23576	6.25259	6.25919									1139	1	3	3	12.4	45.893	435	0	9.2627	9661300	568310	55510	45860	0	0	0	0	195660	119860	151420	NaN	1	0	NaN	0.341895	0.866929	0.154148	0.129911	4.11493	0.092	-0.503489	-0.488686	Q2FSD8
6.25599	6.40801	6.40394	5.51716	5.63175	6.01909	6.32294	6.34294	6.38803									1143	1	4	4	7.8	62.83	567	0	13.278	22918000	996430	34205	50961	69385	0	50516	0	210740	249390	331240	NaN	1	0	NaN	0.0293436	0.996096	-0.00467539	-0.0044376	1.8306	0.0672973	-0.628636	-0.545184	Q2FSN0
6.4958	6.2887	5.9901	5.63942	5.90243	5.80427	6.35725	6.37212	6.2878									1150	1	9	3	16.6	93.245	862	0	16.985	9213900	249020	0	0	0	0	0	0	109400	61229	78390	NaN	1	0	NaN	0.210195	0.926014	0.0808578	0.0703686	2.62997	0.0829882	-0.557018	-0.515273	Q2FTS3
5.91028	6.72007	6.16472	5.80108	5.7622	5.98862	6.55284	6.627	6.65966							+	Sf_SfMh	1151	1	4	4	20.4	34.884	328	0	9.661	17429000	917320	0	0	0	0	0	0	268890	275680	372750	NaN	1	0	NaN	0.652983	0.627545	0.348145	0.280498	3.24016	0.0214348	-0.762527	-0.708199	Q2FTS9
8.59741	9.16788	9.34027	6.75084	5.5292	5.87688	6.26562	6.40024	6.42402					+	+		Sf_CoC;SfMh_CoC	1158	2	24	23	43.5	62.078	566	0	141.54	5187400000	178880000	50388000	66664000	59383000	214520	226350	414990	459570	427910	698790	2.65526	0	-2.98288	-2.09011	3.50465	0	-2.67189	-2.17258	0.352417	0.396477	-0.310987	-0.22754	Q3V8C8;Q2FM35
7.70261	7.76143	7.61769	6.07697	5.84886	5.94145	5.44406	5.22909	4.9096					+	+		Sf_CoC;SfMh_CoC	1159	1	5	5	26.4	25.886	239	0	17.427	100010000	7693000	2548400	4001300	1143300	0	0	0	0	0	0	4.61345	0	-1.73815	-1.61197	4.00038	0	-2.49966	-2.15344	NaN	1	0	NaN	Q3V8C9
7.71181	7.50717	7.59237	5.5855	5.48851	5.6414	5.21403	5.32713	5.26928					+	+		Sf_CoC;SfMh_CoC	1160	1	3	3	6.8	43.236	396	0	27.639	120830000	7107700	2955600	1845300	2306800	0	0	0	0	0	0	4.97393	0	-2.03198	-1.89148	5.37307	0	-2.33364	-2.18559	NaN	1	0	NaN	Q6F2B7
7.97626	7.84346	8.19351	5.71935	5.74737	5.56456	5.10075	5.81401	5.20106					+	+		Sf_CoC;SfMh_CoC	1161	1	10	10	28.8	58.698	531	0	179.1	466240000	18650000	4114500	4638100	8553700	207970	87527	49204	271170	374370	353280	4.42685	0	-2.32732	-2.08393	3.3702	0	-2.63247	-2.11416	NaN	1	0	NaN	Q746Q2
7.68855	7.60747	7.73556	5.3759	5.54136	5.70166	5.63965	5.3664	5.42992					+	+		Sf_CoC;SfMh_CoC	1162	1	4	4	6.5	69.727	627	0	9.3522	91571000	2693300	489450	421710	1782100	0	0	0	0	0	0	4.52705	0	-2.13756	-1.94109	4.76601	0	-2.19854	-2.01582	NaN	1	0	NaN	Q746Q4
8.5591	8.49708	8.45416	5.70458	5.72772	5.89287	5.22305	5.51485	6.00192					+	+		Sf_CoC;SfMh_CoC	1164	1	9	9	48.8	25.412	246	0	60.266	605860000	60586000	21393000	25724000	13469000	0	0	0	0	0	0	5.67194	0	-2.72839	-2.5579	3.66207	0	-2.9235	-2.37835	NaN	1	0	NaN	Q746Q6
6.88395	6.84889	7.05744	5.49984	5.80977	5.89896	5.59796	5.41229	5.64851					+	+		Sf_CoC;SfMh_CoC	1165	1	2	2	13.8	14.638	130	0	4.0816	15804000	1975400	560830	809610	605010	0	0	0	0	0	0	3.01933	0.000140271	-1.1939	-1.04999	3.85364	0	-1.37717	-1.25596	NaN	1	0	NaN	Q746Q7
7.15324	7.23616	6.22124	5.6013	5.59288	5.70541	5.2647	5.75652	5.45089					+	+		Sf_CoC;SfMh_CoC	1167	1	2	2	12.4	18.538	169	0	5.0235	34500000	3450000	1034600	1250600	1164700	0	0	0	0	0	0	1.71087	0.000361345	-1.23701	-0.931923	1.74853	0.000133751	-1.37951	-1.01767	NaN	1	0	NaN	Q746R2
8.728	8.67209	8.79743	5.98764	5.9257	5.53895	5.67239	5.76583	5.6463					+	+		Sf_CoC;SfMh_CoC	1168	1	14	14	45	37.815	340	0	160.23	1568300000	78415000	19243000	34921000	24251000	0	0	0	0	0	0	4.44223	0	-2.91508	-2.54594	6.31255	0	-3.03766	-2.88945	NaN	1	0	NaN	Q746R5
7.89238	8.17554	8.18929	7.37814	7.90934	7.86774	7.61374	7.86513	7.64165									1169	1	22	22	18.7	163.3	1510	0	101.2	1183300000	14087000	694700	1781800	1903700	3368200	1305300	904150	248210	3612300	268650	0.871846	0.529133	-0.36733	-0.307108	1.40917	0.489153	-0.378901	-0.336722	0.0204865	0.975323	0.0115711	0.00973836	Q746R8
8.1887	8.23116	8.46718	5.9478	5.98355	5.85573	5.6123	5.66637	5.46962					+	+		Sf_CoC;SfMh_CoC	1170	1	7	7	51	16.7	155	0	17.973	379160000	37916000	12527000	13226000	12162000	0	0	0	0	0	0	4.81909	0	-2.36666	-2.16208	4.88133	0	-2.71292	-2.45596	NaN	1	0	NaN	Q746S1
7.47945	7.8123	7.44129	5.80514	5.96504	5.82024	5.34015	5.39908	5.47456					+	+		Sf_CoC;SfMh_CoC	1173	1	4	4	44.7	14.813	141	0	16.716	86286000	12327000	2853500	7647700	1825400	0	0	0	0	0	0	3.7402	0	-1.7142	-1.51917	4.20471	0	-2.17308	-1.93321	NaN	1	0	NaN	Q746T3
6.65999	6.14507	6.39042	5.5171	5.71735	5.55641	5.8268	5.10876	5.16344					+	+		Sf_CoC;SfMh_CoC	1175	1	2	2	6.4	49.41	468	0	6.6381	9857000	448050	253140	55984	138920	0	0	0	0	0	0	2.12057	0.00629238	-0.801541	-0.690494	1.70378	0.00238795	-1.03216	-0.809838	NaN	1	0	NaN	Q746U4
7.58121	7.50255	7.73189	5.67795	5.31007	5.86886	4.98539	5.33552	5.21496					+	+		Sf_CoC;SfMh_CoC	1176	1	10	10	20.2	72.003	668	0	63.296	161280000	5561400	1218200	1798700	2422300	88936	25952	0	2348.9	4955	0	3.44234	0	-1.98626	-1.6872	4.4128	0	-2.4266	-2.16125	NaN	1	0	NaN	Q746U5
7.97693	7.88279	7.8064	5.74042	5.52862	5.64625	5.59209	5.88931	5.84629					+	+		Sf_CoC;SfMh_CoC	1177	1	7	7	31.7	25.552	230	0	18.325	146880000	12240000	3866900	5331000	3042000	0	0	0	0	0	0	5.05157	0	-2.25028	-2.0862	4.44306	0	-2.11281	-1.91198	NaN	1	0	NaN	Q746U7
6.11202	6.46433	6.68459	5.65685	5.69683	5.6832	6.70956	6.82811	6.47946							+	Sf_SfMh	1178	1	2	2	4.3	85.289	774	0.0079439	2.3634	30769000	831600	0	0	22317	0	56925	251020	193390	135140	172800	NaN	1	0	NaN	0.573319	0.754048	0.252063	0.210816	3.18919	0.00684746	-0.993415	-0.900632	Q746U9
8.92719	8.8506	8.51304	5.98399	6.14667	5.93085	5.88863	5.83568	5.38597					+	+		Sf_CoC;SfMh_CoC	1180	1	14	14	61.4	27.365	251	0	159.85	1188000000	79199000	30707000	30834000	17610000	0	0	0	0	48531	0	4.36339	0	-2.74311	-2.40028	3.93914	0	-3.06019	-2.5417	NaN	1	0	NaN	Q746W2
8.64982	6.16178	8.91022	6.08031	5.42453	5.86095	5.40269	5.88606	5.49989					+	+		Sf_CoC;SfMh_CoC	1181	1	2	2	6.5	28.354	263	0.00051151	3.3824	654630000	46760000	22234000	877960	23648000	0	0	0	0	0	0	1.1108	0	-2.11868	-1.1169	1.22223	0	-2.31106	-1.22387	NaN	1	0	NaN	Q746W3
9.09708	9.08052	9.00706	5.94401	5.56514	5.64016	5.26901	5.25186	5.19782					+	+		Sf_CoC;SfMh_CoC	1182	1	18	18	44.1	49.498	460	0	268.19	4027300000	175100000	52558000	59733000	62800000	0	0	9612.2	0	0	0	5.01971	0	-3.34512	-2.98915	7.37475	0	-3.82199	-3.69273	NaN	1	0	NaN	Q746W5
8.73589	8.78653	8.85631	6.13788	5.93135	5.99093	5.57511	4.98006	5.46547					+	+		Sf_CoC;SfMh_CoC	1183	1	7	7	31.6	10.454	95	0	45.164	1142000000	228400000	74746000	87539000	66083000	0	0	0	0	0	34362	5.60011	0	-2.77285	-2.58999	4.30349	0	-3.4527	-2.91087	NaN	1	0	NaN	Q746W6
9.35578	9.31902	9.28921	5.76561	5.61566	5.76622	5.50992	4.93228	5.65893					+	+		Sf_CoC;SfMh_CoC	1184	1	23	23	65.4	41.479	396	0	323.31	7453700000	338800000	109080000	112690000	117010000	0	0	0	0	0	27769	6.53181	0	-3.60551	-3.42189	4.23044	0	-3.95429	-3.23478	0.700012	0.305526	0.348787	0.284217	Q746W7
7.0683	7.04135	6.98963	5.1555	5.64821	5.27565	5.68202	5.63528	5.23753					+	+		Sf_CoC;SfMh_CoC	1185	1	4	4	21.4	27.313	238	0	23.128	19980000	1816400	571350	754260	490760	0	0	0	0	0	0	3.43346	0	-1.6733	-1.45491	3.34855	0	-1.51482	-1.32542	NaN	1	0	NaN	Q746X2
7.71041	7.6298	7.90786	5.68754	5.62032	5.85639	5.62372	5.23105	5.63314					+	+		Sf_CoC;SfMh_CoC	1186	1	14	13	16.2	112.09	1004	0	67.999	221220000	4096600	898500	1545800	1652300	0	0	0	0	0	0	4.31799	0	-2.02794	-1.82959	3.87307	0	-2.25339	-1.94908	NaN	1	0	NaN	Q746X3
7.60331	7.70275	7.62795	5.79915	6.05768	5.88067	5.60551	5.7462	5.50603					+	+		Sf_CoC;SfMh_CoC	1187	1	6	6	33.6	28.04	256	0	9.1626	89031000	5564400	1341500	3237200	985760	0	0	0	0	0	0	4.52829	0	-1.73217	-1.60096	4.93295	0	-2.02542	-1.88269	NaN	1	0	NaN	Q746X6
8.05511	7.89965	7.76987	5.42306	5.69308	5.94297	5.40014	5.6517	5.47087					+	+		Sf_CoC;SfMh_CoC	1188	1	6	6	27.8	25.478	234	0	29.694	157190000	10479000	4820700	3561100	2097600	0	0	0	0	0	0	3.69093	0	-2.22184	-1.89694	4.56191	0	-2.40064	-2.16002	NaN	1	0	NaN	Q746X7
9.31771	9.38041	9.38573	5.8795	5.9125	6.0715	5.32704	5.54516	5.08968					+	+		Sf_CoC;SfMh_CoC	1189	1	23	23	51	69.613	618	0	323.31	8993100000	310110000	66490000	139860000	103750000	0	0	0	2294.7	0	0	6.15025	0	-3.40678	-3.20437	5.15112	0	-4.04066	-3.5653	NaN	1	0	NaN	Q746Y3
7.97382	7.87009	7.85235	5.81411	5.5774	5.79834	5.80815	5.20611	5.31461					+	+		Sf_CoC;SfMh_CoC	1190	1	7	7	20.8	51.466	485	0	76.01	296630000	14125000	4837300	4386300	4901800	0	0	0	0	0	0	4.8477	0	-2.1688	-1.99837	3.69286	0	-2.4558	-2.06527	NaN	1	0	NaN	Q746Y7
7.47656	7.28069	7.35224	6.15861	5.56851	5.55893	5.84918	5.14835	5.74833					+	+		Sf_CoC;SfMh_CoC	1191	1	5	5	15.3	37.746	346	0	43.079	85166000	4258300	1486000	1215500	1556800	0	0	0	0	0	0	2.83416	0	-1.60781	-1.33273	2.85887	0	-1.78787	-1.45817	NaN	1	0	NaN	Q746Y8
7.10721	6.81279	6.85093	5.79491	6.18981	5.63572	5.45401	5.76898	5.617					+	+		Sf_CoC;SfMh_CoC	1192	1	9	9	13.1	115.1	1017	0	33.013	40099000	668320	206070	260320	103440	2405.6	766.17	79567	0	7260.1	8493.8	2.29049	0.000833165	-1.05017	-0.88333	3.26776	0	-1.31031	-1.1599	NaN	1	0	NaN	Q746Y9
7.1065	7.04681	6.96523	5.6132	5.60831	6.04068	5.5586	5.69861	5.72711					+	+		Sf_CoC;SfMh_CoC	1194	1	2	2	4.7	49.574	448	0	4.6726	39549000	1363800	445420	436300	482040	0	0	0	0	0	0	3.00268	0	-1.28545	-1.1187	4.50107	0	-1.37807	-1.29246	NaN	1	0	NaN	Q746Z4
7.42951	7.54812	7.61007	5.5763	5.39683	5.63794	5.4552	5.55072	5.37875					+	+		Sf_CoC;SfMh_CoC	1195	1	6	6	23.4	27.026	235	0	9.0915	89716000	5981100	1088100	1987800	1183900	0	0	0	1721300	0	0	4.6149	0	-1.99221	-1.82831	5.04196	0	-2.06768	-1.9276	NaN	1	0	NaN	Q746Z7
6.15094	6.04324	6.70958	5.87521	5.80351	5.85204	5.28347	5.13283	5.44909						+		SfMh_CoC	1196	1	2	2	12.1	25.084	232	0	9.5655	2312900	165210	24078	117620	23508	0	0	0	0	0	0	1.03539	0.326066	-0.457666	-0.37899	1.96074	0.00207379	-1.01279	-0.826225	NaN	1	0	NaN	Q746Z9
7.30248	7.17231	7.3201	5.82029	5.98334	5.32941	5.24539	5.40749	5.36905					+	+		Sf_CoC;SfMh_CoC	1197	1	2	2	12.7	16.919	157	0	5.1408	34130000	4266300	1535600	1601000	1129700	0	0	0	0	0	0	2.81382	0	-1.55395	-1.29284	5.04389	0	-1.92432	-1.80255	NaN	1	0	NaN	Q747A0
7.65462	7.58073	7.75339	5.73278	6.04893	6.24612	5.83921	5.92659	5.45391					+	+		Sf_CoC;SfMh_CoC	1198	1	5	5	10.3	63.678	554	0	20.237	176680000	5699500	1200800	2511100	1987500	0	0	0	0	0	0	3.33068	0	-1.65364	-1.42844	3.6307	0	-1.92301	-1.667	NaN	1	0	NaN	Q747A1
7.89932	7.83856	7.67325	5.80943	5.57304	6.07098	6.13108	5.6873	5.83107					+	+		Sf_CoC;SfMh_CoC	1199	1	9	9	22.9	53.911	481	0	44.712	239580000	7486900	3194500	3054200	832120	0	161910	244190	0	0	0	3.62775	0	-1.9859	-1.71364	3.70136	0	-1.92056	-1.67421	NaN	1	0	NaN	Q747A2
6.9045	7.21051	7.35555	5.68077	5.74755	5.88607	5.58495	5.71342	5.72901					+	+		Sf_CoC;SfMh_CoC	1200	1	3	3	33.3	18.423	165	0	40.353	30713000	3412600	502360	1912100	956850	0	0	0	0	0	41310	3.16174	0	-1.38539	-1.20885	3.33836	0	-1.48106	-1.29854	NaN	1	0	NaN	Q747B6
7.61657	7.46749	7.71164	5.91192	5.8096	5.92048	5.93901	5.98808	5.44335					+	+		Sf_CoC;SfMh_CoC	1201	1	2	2	9.7	24.348	227	0	5.4678	72644000	7264400	2638200	2410000	2216300	0	0	0	0	0	0	4.56696	0	-1.7179	-1.59141	3.18574	0	-1.80842	-1.52233	NaN	1	0	NaN	Q747B8
7.62535	7.39287	7.54222	6.00715	5.80895	6.15257	5.01848	5.77834	5.86922					+	+		Sf_CoC;SfMh_CoC	1204	1	14	14	20.7	89.281	763	0	109.24	126780000	3018600	957560	994160	1047800	19142	0	0	0	0	0	3.65376	0	-1.53059	-1.36587	2.67388	0	-1.9648	-1.53722	NaN	1	0	NaN	Q747C3
8.61172	8.5673	8.56202	6.14955	5.63613	5.66968	5.1922	5.70642	5.53384					+	+		Sf_CoC;SfMh_CoC	1206	1	27	27	47.5	78.452	686	0	323.31	1508500000	40771000	10154000	16933000	13145000	13500	15985	7345.6	187530	119910	194030	4.11067	0	-2.76189	-2.36752	4.46942	0	-3.10286	-2.69366	0.692123	0.314234	0.340967	0.27849	Q747C6
10.0507	9.98943	10.028	4.83193	4.97149	4.63014	4.67253	5.4346	4.97047					+	+		Sf_CoC;SfMh_CoC	1207	1	53	44	88.1	58.148	544	0	323.31	38380000000	1163000000	348900000	438840000	374990000	83187	56766	6795.6	35674	30494	83074	6.07897	0	-5.21151	-4.7348	4.63345	0	-4.99683	-4.08757	0.369938	0.495349	-0.214681	-0.172731	Q747C7
8.43925	8.60609	8.98521	5.65163	6.44994	5.5084	5.37688	5.54488	5.01867					+	+		Sf_CoC;SfMh_CoC	1208	1	7	7	51.6	10.536	95	0	23.167	955810000	159300000	35747000	58867000	64687000	0	0	0	0	0	0	2.95722	0	-2.80686	-2.10331	3.9408	0	-3.36337	-2.74789	NaN	1	0	NaN	Q747C8
6.91926	6.91568	5.91025	6.01078	6.03104	5.33335	5.53926	5.46896	5.6558					+	+		Sf_CoC;SfMh_CoC	1210	1	3	3	33	10.508	94	0	6.8268	13870000	2774000	1293900	1045100	435050	0	0	0	0	0	0	0.90686	0.0235964	-0.790011	-0.561666	1.40695	0.00396694	-1.02706	-0.766388	NaN	1	0	NaN	Q747D2
7.89954	7.74995	7.79064	5.82508	5.64491	5.86662	5.5477	5.5762	5.62278					+	+		Sf_CoC;SfMh_CoC	1211	1	6	5	22.3	36.322	336	0	14.617	192060000	10670000	3578900	3896100	3195300	0	0	0	0	0	0	4.81803	0	-2.03451	-1.88138	5.83101	0	-2.23115	-2.12546	NaN	1	0	NaN	Q747D4
8.2903	8.23083	8.21476	5.77979	5.87162	5.83353	5.31379	5.56028	5.57495					+	+		Sf_CoC;SfMh_CoC	1213	1	15	15	38.3	51.682	480	0	45.464	676040000	22535000	6373700	7424100	8158200	311030	229610	6858.8	14919	1984	14256	6.57061	0	-2.41699	-2.33486	5.21634	0	-2.76229	-2.5394	NaN	1	0	NaN	Q747D6
6.88196	7.0645	7.44952	5.66994	6.1143	6.29775	5.68472	5.97749	5.74536					+	+		Sf_CoC;SfMh_CoC	1214	1	3	3	11.8	40.655	374	0	7.9042	59283000	2470100	306840	681410	1481900	0	0	0	0	0	0	1.93582	0.000834008	-1.10466	-0.883418	2.66203	0	-1.32947	-1.11759	NaN	1	0	NaN	Q747D7
6.48738	6.49685	6.72449	5.47955	5.27207	5.56627	5.14153	5.65907	5.49244					+	+		Sf_CoC;SfMh_CoC	1216	1	2	2	8.2	37.062	317	0	7.4261	14242000	890120	245440	207740	436950	0	0	0	0	0	0	3.19615	0.000137931	-1.13027	-1.01213	2.5771	0.000257932	-1.13856	-0.972226	NaN	1	0	NaN	Q747E5
7.57648	7.46523	7.47596	5.69589	5.39681	6.05876	5.41017	5.22514	5.65487					+	+		Sf_CoC;SfMh_CoC	1217	1	5	5	13.2	50.699	469	0	27.064	122290000	4529300	1534100	964640	2030600	0	0	0	0	0	0	3.10867	0	-1.78874	-1.49731	4.05413	0	-2.07583	-1.838	NaN	1	0	NaN	Q747E6
8.46217	8.50248	8.39879	5.86312	5.74032	5.77296	6.0568	5.88843	6.1638					+	+		Sf_CoC;SfMh_CoC	1218	1	9	9	54.5	21.346	198	0	79.541	559980000	43076000	15004000	18522000	9524000	0	0	8687.1	16906	0	0	6.21588	0	-2.66235	-2.54155	5.02866	0	-2.41814	-2.22738	NaN	1	0	NaN	Q747E8
7.84598	7.75672	7.78417	5.80406	5.65656	5.5748	5.15699	5.2007	5.9297					+	+		Sf_CoC;SfMh_CoC	1219	1	6	6	15.4	52.033	467	0	78.385	229570000	8829800	2442900	3413200	2973600	0	0	0	0	0	0	5.09671	0	-2.11715	-1.97479	3.14488	0	-2.3665	-1.89019	NaN	1	0	NaN	Q747E9
7.8748	7.99398	7.92053	5.45174	5.64557	5.86054	5.25598	5.81048	5.6625					+	+		Sf_CoC;SfMh_CoC	1221	1	6	6	15.4	37.9	338	0	13.626	276840000	17303000	5066200	6269800	5966700	0	0	0	0	0	0	4.29933	0	-2.27715	-2.02763	3.80821	0	-2.35345	-2.01259	NaN	1	0	NaN	Q747F3
6.75099	6.52528	6.73496	6.11743	6.07315	5.31181	5.46254	5.52053	5.05374					+	+		Sf_CoC;SfMh_CoC	1223	1	2	2	7.6	36.023	317	0	4.5327	17368000	1240600	402550	333460	504560	0	0	0	0	0	0	1.4332	0.0082489	-0.83628	-0.657765	2.89519	0	-1.32481	-1.13825	NaN	1	0	NaN	Q747F5
9.01284	9.08693	9.08593	5.82528	5.7603	5.34028	5.72671	5.81655	5.8723					+	+		Sf_CoC;SfMh_CoC	1225	1	18	18	45.7	47.785	433	0	239.83	4134600000	187940000	49177000	66496000	72244000	0	0	0	0	8594.6	11416	4.61407	0	-3.41995	-2.96365	6.51302	0	-3.25671	-3.10461	NaN	1	0	NaN	Q747F9
8.80671	8.77834	8.71255	5.79742	5.62055	5.63386	5.43463	5.1744	5.07307					+	+		Sf_CoC;SfMh_CoC	1226	1	22	22	50.3	55.303	505	0	126.21	1972200000	58005000	14205000	26597000	17127000	22793	0	9221.3	41805	1529	0	5.97174	0	-3.08192	-2.89835	5.23505	0	-3.5385	-3.1843	NaN	1	0	NaN	Q747G0
9.63609	9.77116	9.86904	6.31549	5.44355	5.72632	5.75952	5.67059	5.71947					+	+		Sf_CoC;SfMh_CoC	1227	1	10	10	52.7	10.209	93	0	262.8	11231000000	2246100000	641860000	979920000	618590000	4253200	570510	117300	371750	178150	231990	3.91598	0	-3.93031	-3.10558	6.21361	0	-4.04223	-3.76982	0.163095	0.733283	0.111928	0.0889644	Q747G1
10.5518	10.5581	10.4954	5.77653	6.1284	5.60257	5.74887	5.27035	5.86039					+	+		Sf_CoC;SfMh_CoC	1228	1	29	29	70.7	48.882	457	0	323.31	130620000000	5442400000	1468300000	1991000000	1983100000	4648.9	66208	9823.4	30266	14834	0	5.14127	0	-4.69927	-4.06531	4.94864	0	-4.90857	-4.1525	0.367591	0.506459	0.209297	0.169053	Q747G2
7.25479	7.528	7.51411	5.65944	5.71408	5.47173	5.57171	5.71641	5.71723					+	+		Sf_CoC;SfMh_CoC	1229	1	2	2	18.7	14.356	134	0	9.353	52665000	5266500	1165300	2620300	1480900	0	0	0	0	0	0	4.02464	0	-1.81721	-1.62944	4.19711	0	-1.76385	-1.60181	NaN	1	0	NaN	Q747G3
9.30673	9.24851	9.38661	5.53269	5.82761	5.16773	5.08994	5.62067	5.43812					+	+		Sf_CoC;SfMh_CoC	1230	1	23	22	48.7	60.984	552	0	211.38	8022900000	308570000	73621000	127260000	107370000	193690	0	23542	36986	41001	35137	4.39052	0	-3.80461	-3.18377	4.78023	0	-3.93104	-3.38667	0.197393	0.691196	0.126433	0.101447	Q747G4
8.98319	9.01916	8.70924	5.435	5.6369	6.10833	5.48357	5.81194	5.87882					+	+		Sf_CoC;SfMh_CoC	1231	1	10	10	49.8	24.011	211	0	198.93	1610500000	146410000	35676000	71273000	39457000	0	0	0	0	0	0	3.85697	0	-3.17712	-2.59949	4.45987	0	-3.17909	-2.74886	NaN	1	0	NaN	Q747G5
9.65343	9.52208	9.58646	6.05074	5.70858	5.94909	5.97081	5.43201	5.40836					+	+		Sf_CoC;SfMh_CoC	1232	1	45	45	41	106.88	959	0	323.31	15316000000	300320000	87367000	128560000	84347000	20958	0	15428	0	6893.1	6175.9	5.35127	0	-3.68452	-3.32446	4.53692	0	-3.9836	-3.35448	0.643614	0.367786	0.299075	0.247205	Q747G6
9.27763	9.32547	9.33272	5.65424	5.46813	5.58719	5.73963	5.12508	5.49696					+	+		Sf_CoC;SfMh_CoC	1233	1	33	33	66.7	62.312	574	0	323.31	8041700000	268060000	63384000	122100000	82545000	0	0	4419	7461.3	0	17874	6.4885	0	-3.74209	-3.53996	4.55691	0	-3.85805	-3.27081	0.245364	0.70245	0.115964	0.097711	Q747G7
8.08835	8.14839	8.02804	5.84868	6.17225	5.92287	5.61913	5.59474	6.12404					+	+		Sf_CoC;SfMh_CoC	1234	1	9	9	59.9	21.379	187	0	52.431	236850000	23685000	7374900	9675700	5891200	0	0	189450	172870	220840	159600	4.4579	0	-2.10699	-1.90877	3.71035	0	-2.30896	-1.96344	NaN	1	0	NaN	Q747G8
7.86541	7.81715	7.77999	5.41726	5.67581	5.67966	5.89694	5.78591	5.3999					+	+		Sf_CoC;SfMh_CoC	1236	1	8	8	25.1	49.847	459	0	25.639	227260000	8740800	2375900	2686500	3678400	0	0	0	0	0	0	4.79732	0	-2.22994	-2.04528	3.8127	0	-2.1266	-1.84498	NaN	1	0	NaN	Q747H0
8.58999	8.51981	8.5097	5.83111	5.55061	5.60637	5.65094	5.56768	5.69454					+	+		Sf_CoC;SfMh_CoC	1238	1	16	16	48.3	45.459	404	0	230.6	1314800000	50569000	16048000	14567000	19954000	0	0	0	0	0	0	5.25569	0	-2.87714	-2.6411	6.4617	0	-2.90211	-2.77722	NaN	1	0	NaN	Q747H2
8.95178	8.92227	8.90627	5.5933	5.74392	5.54534	5.48852	5.34553	5.4678					+	+		Sf_CoC;SfMh_CoC	1240	1	12	10	16	69.81	680	0	62.258	3114800000	155740000	46991000	54826000	53443000	33528	22724	65256	71058	102000	183880	6.14696	0	-3.29925	-3.10872	6.72292	0	-3.49282	-3.33742	1.21868	0.486011	0.193568	0.180126	Q747H5
9.16134	9.08153	9.14126	5.77896	5.21047	6.01762	5.46713	5.61307	5.54605					+	+		Sf_CoC;SfMh_CoC	1241	1	14	14	75.2	19.003	165	0	150.94	2484100000	191080000	61339000	75548000	54169000	0	0	0	16912	0	11522	3.86639	0	-3.45902	-2.7882	6.69744	0	-3.58596	-3.42005	NaN	1	0	NaN	Q747H7
8.53462	8.45043	8.58261	5.5947	5.87358	5.757	5.10916	5.61626	5.53998					+	+		Sf_CoC;SfMh_CoC	1242	1	12	12	39.9	34.707	318	0	74.578	1004900000	62807000	21152000	24627000	17028000	0	0	0	0	0	0	5.19195	0	-2.7808	-2.55208	4.35197	0	-3.10075	-2.66726	NaN	1	0	NaN	Q747I1
7.82052	7.72171	7.81671	5.89002	5.65724	5.69893	5.78923	5.69698	5.53675					+	+		Sf_CoC;SfMh_CoC	1243	1	10	10	30.2	48.486	434	0	62.679	231710000	8275500	2557500	2069800	3648200	0	0	0	0	0	0	4.88057	0	-2.03759	-1.88907	4.90097	0	-2.112	-1.95459	NaN	1	0	NaN	Q747I2
7.27159	6.99042	6.91871	6.10439	6.17126	5.82797	5.93315	5.20348	5.63729					+	+		Sf_CoC;SfMh_CoC	1244	1	2	2	7.4	30.241	271	0	19.501	22467000	3744500	1622900	1093700	1027900	0	0	0	0	0	0	2.61621	0.000585961	-1.0257	-0.891563	2.45811	0	-1.46893	-1.18684	NaN	1	0	NaN	Q747I3
8.69382	9.12264	9.04634	6.02398	5.75522	6.14972	5.49101	5.47069	5.28481					+	+		Sf_CoC;SfMh_CoC	1246	1	10	10	74.3	11.613	109	0	132.45	1836100000	262290000	37422000	142490000	82381000	0	0	0	0	0	0	4.14539	0	-2.97796	-2.53225	4.74741	0	-3.53877	-3.08396	NaN	1	0	NaN	Q747I5
7.66234	8.02987	7.92127	5.82364	5.51206	5.98911	5.33656	5.39828	5.63007					+	+		Sf_CoC;SfMh_CoC	1247	2	7	7	46.2	18.447	171	0	79.226	170480000	18942000	3838700	10153000	4885700	0	0	0	64588	0	0	3.53303	0	-2.09623	-1.78051	4.16792	0	-2.41619	-2.1177	NaN	1	0	NaN	Q747I6;REV__A0LHL5
7.77203	7.7229	8.00719	5.83732	5.96748	5.90716	5.47549	5.56771	6.06724					+	+		Sf_CoC;SfMh_CoC	1248	1	18	18	24.3	103.34	957	0	108.28	277790000	6038800	1389300	2652300	1997200	0	0	0	0	0	0	4.45204	0	-1.93006	-1.76188	3.32603	0	-2.13056	-1.77004	NaN	1	0	NaN	Q747I8
6.99165	6.9883	7.32416	5.86972	5.54423	5.72007	5.47631	5.72593	5.57369					+	+		Sf_CoC;SfMh_CoC	1249	1	3	3	16.2	24.962	235	0	13.55	23518000	1809000	498500	630130	680420	0	0	0	0	0	0	3.17012	0	-1.39003	-1.21315	3.46394	0	-1.50939	-1.33222	NaN	1	0	NaN	Q747I9
7.08357	6.99748	7.13938	5.61128	5.88736	5.67409	5.80325	5.15118	5.42378					+	+		Sf_CoC;SfMh_CoC	1250	1	8	8	16.5	59.778	550	0	57.316	45590000	1572100	426130	481590	664340	0	0	0	0	0	0	3.87849	0	-1.34923	-1.23422	2.94708	0	-1.61407	-1.35235	NaN	1	0	NaN	Q747J0
7.03242	6.94812	6.9699	5.82423	5.49115	5.65312	5.38117	5.52212	4.93326					+	+		Sf_CoC;SfMh_CoC	1251	1	3	3	12.2	43.81	409	0	7.762	35358000	2525600	887210	712910	871690	0	0	0	0	0	53737	3.73982	0	-1.32731	-1.20728	3.16534	0	-1.70463	-1.44545	NaN	1	0	NaN	Q747J1
7.94328	8.08554	8.12038	5.85026	5.901	5.79523	5.40071	5.48264	5.63115					+	+		Sf_CoC;SfMh_CoC	1252	1	6	6	46.7	16.773	150	0	16.359	215010000	23890000	6320900	11502000	6067400	0	0	0	0	0	0	5.41983	0	-2.2009	-2.07205	5.09977	0	-2.5449	-2.34229	NaN	1	0	NaN	Q747K4
7.18687	7.0558	7.28224	5.82839	6.03999	5.90403	5.21256	5.47349	5.30107					+	+		Sf_CoC;SfMh_CoC	1253	1	2	2	7.6	39.511	357	0.00052192	3.6632	57699000	3394000	833480	856700	1703900	0	0	0	0	0	0	3.80427	0	-1.25083	-1.14732	4.28002	0	-1.84593	-1.67677	NaN	1	0	NaN	Q747K5
7.6933	7.64465	8.13814	5.54118	5.73452	5.73513	6.1446	5.56996	5.84037					+	+		Sf_CoC;SfMh_CoC	1254	1	6	6	9.5	57.386	507	0	20.457	304970000	14522000	2554900	3325000	8642400	0	0	0	0	0	0	3.65403	0	-2.15509	-1.84232	3.00541	0	-1.97372	-1.60663	NaN	1	0	NaN	Q747K6
6.67985	6.55729	6.53624	5.64937	5.70784	6.08544	5.52748	5.81372	5.86281					+	+		Sf_CoC;SfMh_CoC	1255	1	3	3	8.3	54.142	484	0	7.1461	13407000	582910	214520	165760	202630	0	0	0	0	0	0	2.24545	0.00725532	-0.776914	-0.679236	2.77841	0.0039779	-0.856459	-0.768992	NaN	1	0	NaN	Q747K8
7.5044	7.32162	7.41691	5.43769	6.06637	5.61175	5.40241	5.60788	5.32757					+	+		Sf_CoC;SfMh_CoC	1257	1	7	7	12.1	82.773	729	0	28.213	106670000	2735000	736690	1282700	715590	0	0	0	0	0	0	3.03204	0	-1.70904	-1.43051	4.42244	0	-1.96836	-1.79099	NaN	1	0	NaN	Q747L0
9.24837	9.1177	9.04673	5.99095	5.46485	5.63172	5.37232	5.58988	5.77758					+	+		Sf_CoC;SfMh_CoC	1258	1	26	26	31.5	92.6	836	0	219.74	5528800000	131640000	41856000	59940000	29820000	20910	0	2730.8	0	0	0	4.49449	0	-3.44176	-2.95159	4.95948	0	-3.55767	-3.14521	0.234203	0.702274	0.115911	0.0970426	Q747L1
8.05454	7.95994	8.30153	5.38652	5.96622	5.764	5.53743	5.44272	5.76973					+	+		Sf_CoC;SfMh_CoC	1259	1	4	4	29.3	13.869	123	0	44.311	244720000	34959000	9960700	12473000	11658000	359800	137670	118840	0	173780	77324	3.57484	0	-2.39976	-2.00304	4.24422	0	-2.52204	-2.21089	NaN	1	0	NaN	Q747L2
7.06509	6.86585	6.91498	5.75068	5.91648	6.14263	5.39527	5.40916	5.57429					+	+		Sf_CoC;SfMh_CoC	1260	1	4	4	9	61.67	547	0	11.892	37860000	1456200	446360	371310	467620	65996	104870	0	0	0	0	2.85321	0.000588355	-1.01204	-0.896859	4.24506	0	-1.48907	-1.37488	NaN	1	0	NaN	Q747L3
8.73896	8.86432	8.67707	5.66016	6.16252	5.57966	5.21296	5.4118	5.6861					+	+		Sf_CoC;SfMh_CoC	1262	1	8	8	52.2	22.033	201	0	69.844	1199800000	92295000	30487000	41892000	19916000	0	0	0	0	0	0	3.999	0	-2.95933	-2.4858	4.63501	0	-3.32316	-2.89523	NaN	1	0	NaN	Q747L9
7.26626	7.48989	7.27221	5.5339	5.94451	5.93554	5.67081	5.3152	5.24751					+	+		Sf_CoC;SfMh_CoC	1263	1	3	3	23.9	14.928	138	0	9.9554	42292000	6041700	1697500	2726600	1617600	0	0	0	0	0	0	3.24717	0	-1.53814	-1.33276	3.67287	0	-1.93161	-1.67895	NaN	1	0	NaN	Q747M1
6.49528	6.4018	6.83808	5.72328	5.71934	5.50182	5.30394	5.60358	5.88364					+	+		Sf_CoC;SfMh_CoC	1266	1	4	4	18	36.826	338	0	21.931	16828000	801310	168100	138360	494860	0	0	0	0	0	0	2.44806	0.00157434	-0.930242	-0.807875	1.99713	0.00238346	-0.981334	-0.808647	NaN	1	0	NaN	Q747Q2
8.33395	8.21527	8.30861	5.66255	5.75645	5.63195	5.49042	5.78119	5.42788					+	+		Sf_CoC;SfMh_CoC	1267	1	9	9	28	45.641	418	0	39.705	684430000	21388000	6008700	6498000	8881600	0	0	0	0	0	0	6.02	0	-2.60229	-2.47363	4.72695	0	-2.71945	-2.43967	NaN	1	0	NaN	Q747Q4
7.58081	7.88201	7.95211	5.6416	5.69393	5.67981	5.48595	5.29461	5.43163					+	+		Sf_CoC;SfMh_CoC	1268	1	4	4	35.1	14.548	131	0	16.86	127000000	21166000	3859400	10766000	6419900	0	0	120900	0	0	0	4.3041	0	-2.1332	-1.91325	4.33173	0	-2.40091	-2.12973	NaN	1	0	NaN	Q747Q6
7.29418	7.2079	7.21107	5.69859	5.58991	5.55706	5.30399	5.10313	5.25825					+	+		Sf_CoC;SfMh_CoC	1269	1	3	3	5.3	55.133	513	0	11.825	72474000	3814400	898250	1786100	1113300	0	16857	0	0	0	0	5.22669	0	-1.62253	-1.54343	5.13799	0	-2.01593	-1.8893	NaN	1	0	NaN	Q747Q8
6.52243	6.42234	6.95816	6.04522	5.80838	5.61618	5.58978	5.21364	5.50186					+	+		Sf_CoC;SfMh_CoC	1270	1	2	2	6.7	50.434	447	0.00052438	3.7603	19938000	712070	182380	104300	425390	0	0	0	0	0	0	1.76932	0.00731217	-0.811051	-0.672496	2.41067	0.0002606	-1.19922	-0.999436	NaN	1	0	NaN	Q747R0
8.3827	8.24868	8.54109	5.45541	5.92856	5.60951	5.17705	5.4325	5.92331					+	+		Sf_CoC;SfMh_CoC	1271	1	10	10	70.8	18.069	161	0	174.85	460560000	46056000	13613000	17720000	14613000	0	0	0	30123	0	80006	4.12622	0	-2.72633	-2.34432	3.59622	0	-2.87987	-2.33243	0.232154	0.633299	0.153541	0.121903	Q747R1
7.27798	7.11133	6.93721	5.47899	5.57462	5.80331	5.55834	5.43975	5.74084					+	+		Sf_CoC;SfMh_CoC	1272	1	3	3	16.2	22.002	204	0	6.7659	50076000	5007600	768610	1076000	664450	547350	650260	272870	0	389040	639110	3.38416	0	-1.48986	-1.30965	3.50245	0	-1.52919	-1.35123	NaN	1	0	NaN	Q747R5
7.03354	7.3141	7.12626	6.08339	5.9947	5.61862	5.78262	5.6009	5.61629					+	+		Sf_CoC;SfMh_CoC	1274	1	5	5	15.2	45.816	428	0	28.077	57705000	2508900	458170	1146300	904480	0	0	0	0	0	0	2.80389	0	-1.25907	-1.08108	3.91256	0	-1.49137	-1.35459	NaN	1	0	NaN	Q747R9
7.59652	7.40529	7.48134	6.1239	5.80374	5.61892	5.97766	5.47419	5.49361					+	+		Sf_CoC;SfMh_CoC	1275	1	8	8	11.6	90.471	819	0	77.519	125920000	2928400	524550	1616100	770690	0	8762.1	8278.3	0	0	0	3.32259	0	-1.64553	-1.42146	3.35161	0	-1.8459	-1.57257	NaN	1	0	NaN	Q747S2
6.48279	6.66997	6.66217	5.3683	5.31751	5.7032	6.01945	5.38364	5.92781					+	+		Sf_CoC;SfMh_CoC	1276	1	3	3	5	70.967	638	0	9.4908	10481000	275810	130550	108970	36294	0	0	0	0	0	0	2.96371	0.000136865	-1.14198	-1.00565	1.78793	0.00735031	-0.828011	-0.685644	NaN	1	0	NaN	Q747S4
7.97352	7.91873	7.97004	6.07133	5.95752	5.48445	5.47735	5.99892	5.66257					+	+		Sf_CoC;SfMh_CoC	1278	1	5	5	24.4	33.173	308	0	28.523	234450000	13791000	4683700	4352300	4715200	0	0	0	10340	29998	0	3.5185	0	-2.11633	-1.79265	3.89076	0	-2.24115	-1.94261	NaN	1	0	NaN	Q747V7
7.53846	7.38113	7.3138	5.96726	5.53147	5.23999	5.58758	6.01961	4.82755					+	+		Sf_CoC;SfMh_CoC	1279	1	2	2	6.4	28.74	266	0	8.2875	49551000	4129200	1435600	1688700	988610	0	0	0	16368	0	0	2.93243	0	-1.83156	-1.49937	2.25879	0	-1.93288	-1.42676	NaN	1	0	NaN	Q747V8
7.78416	7.75629	6.54791	5.83328	5.69932	5.97757	5.37119	5.73717	5.5109					+	+		Sf_CoC;SfMh_CoC	1281	1	2	2	2.8	73.903	671	0	26.017	88853000	2401400	959350	1398600	43465	0	0	0	0	0	0	1.67132	0	-1.52607	-1.07822	1.9076	0	-1.82304	-1.28271	NaN	1	0	NaN	Q747W7
6.2697	6.73431	6.29899	5.51592	5.66071	5.30449	5.67676	5.91201	4.90842					+	+		Sf_CoC;SfMh_CoC	1282	1	2	2	12.4	40.672	370	0	26.222	5651400	297440	65281	232160	0	0	0	0	0	0	0	2.17323	0.00176015	-0.940629	-0.795533	1.29605	0.00637246	-0.935271	-0.698891	NaN	1	0	NaN	Q747W8
8.08493	8.78198	8.83118	5.62089	5.82385	6.16307	5.6891	5.72733	5.44967					+	+		Sf_CoC;SfMh_CoC	1284	1	9	9	33.9	36.587	339	0	63.964	1680400000	140040000	35872000	40630000	63427000	43990	0	35503	27349	0	0	3.13862	0	-2.69676	-2.09338	3.48521	0	-2.94399	-2.34366	0.61525	0.430606	0.247233	0.20944	Q747X3
6.3786	6.27674	6.39686	5.45555	5.83932	6.22997	5.19107	5.96167	5.56807						+		SfMh_CoC	1285	1	2	2	2.9	74.602	690	0	5.0881	8515100	258030	74810	72591	106280	0	0	0	4352.8	0	0	1.05543	0.221211	-0.509119	-0.415044	1.5821	0.0127986	-0.777128	-0.634087	NaN	1	0	NaN	Q747X5
6.79947	6.86323	6.82518	5.82705	5.74794	5.89357	5.66228	5.70661	5.62296					+	+		Sf_CoC;SfMh_CoC	1286	1	3	3	7.6	54.501	484	0	22.78	23151000	926030	317210	508470	100350	0	0	0	0	0	0	4.58854	0.000132196	-1.00644	-0.962193	5.55573	0	-1.16534	-1.13092	NaN	1	0	NaN	Q747X7
7.56889	7.33548	7.54092	5.93619	5.96643	5.58303	5.2777	5.63839	5.35724					+	+		Sf_CoC;SfMh_CoC	1287	1	9	9	13	103.53	923	0	124.84	116390000	3325500	921460	1084400	1296600	0	3530.6	0	0	0	19582	3.49052	0	-1.65321	-1.44588	4.00648	0	-2.05732	-1.81766	NaN	1	0	NaN	Q747X9
8.34602	8.14959	8.24792	6.20584	5.566	5.71061	5.99184	5.66314	5.60974					+	+		Sf_CoC;SfMh_CoC	1288	1	17	17	27.4	88.435	817	0	116.84	689630000	17241000	5566900	6800800	4861000	0	0	0	3965.8	0	8167.5	3.55707	0	-2.42036	-2.01385	4.33132	0	-2.49294	-2.20177	NaN	1	0	NaN	Q747Y2
9.86734	9.90807	8.7694	5.66498	6.13035	6.12481	5.30356	6.23091	5.51697					+	+		Sf_CoC;SfMh_CoC	1289	1	9	9	67	9.6793	94	0	79.931	10841000000	3613600000	1273900000	1383700000	950210000	0	1230800	1775600	2309200	252900	219670	3.03161	0	-3.54156	-2.52324	2.92113	0	-3.83112	-2.61224	0.38017	0.411091	0.289564	0.219366	Q747Y3
7.82732	7.7861	7.64129	5.78518	5.70734	5.57773	5.62799	5.36579	6.05533					+	+		Sf_CoC;SfMh_CoC	1291	1	2	2	11.4	24.261	220	0	59.999	111240000	12360000	4341800	5698200	2319700	0	0	0	0	0	0	4.8127	0	-2.06149	-1.90398	3.23519	0	-2.06853	-1.71135	NaN	1	0	NaN	Q747Y5
8.10219	8.09209	8.38496	6.03689	5.60361	5.7147	5.56055	5.54436	5.60431					+	+		Sf_CoC;SfMh_CoC	1293	1	6	6	54.8	16.029	146	0	17.082	337100000	33710000	7266500	10649000	10758000	78586	874240	0	1557400	1344600	1181600	3.92827	0	-2.40802	-2.07312	4.94275	0	-2.62334	-2.38998	NaN	1	0	NaN	Q747Z8
7.42749	7.31869	7.39851	5.48325	5.54907	5.68116	5.02368	5.18041	5.54007					+	+		Sf_CoC;SfMh_CoC	1294	1	4	4	17.9	24.914	234	0	8.9481	39793000	3316100	839350	914710	1562000	0	0	0	0	0	0	4.96128	0	-1.8104	-1.69725	3.77799	0	-2.13351	-1.84515	NaN	1	0	NaN	Q747Z9
7.18957	7.20745	7.25612	5.45834	5.84451	5.50339	5.90206	5.67157	5.78127					+	+		Sf_CoC;SfMh_CoC	1295	1	7	7	16.2	61.983	561	0	63.5	140090000	4519100	571410	787020	732460	2428200	0	0	0	0	0	3.70501	0	-1.61563	-1.43801	4.48621	0	-1.43275	-1.33968	NaN	1	0	NaN	Q748A2
7.35378	7.08622	7.4978	5.81879	5.89671	5.41402	5.07336	5.41668	5.39515					+	+		Sf_CoC;SfMh_CoC	1296	1	5	5	8.3	84.039	762	0	9.2759	83918000	2397700	572440	766120	1011000	0	0	0	28441	19710	0	2.94722	0	-1.60276	-1.34442	3.60156	0	-2.01754	-1.73341	NaN	1	0	NaN	Q748A3
7.33618	6.36032	6.84412	5.84333	5.83744	5.67702	5.37489	5.6871	5.11742					+	+		Sf_CoC;SfMh_CoC	1297	1	3	2	13.2	29.497	266	0	6.4737	41547000	2769800	851900	1383900	533970	0	0	0	0	0	0	1.68026	0.00150394	-1.06094	-0.824395	1.9506	0	-1.45373	-1.09606	NaN	1	0	NaN	Q748A6
8.88633	8.9708	8.04747	6.11832	5.87016	5.74069	6.02461	6.25691	5.92987					+	+		Sf_CoC;SfMh_CoC	1298	1	21	18	52.5	46.39	415	0	220.55	2222700000	85490000	22684000	36059000	26716000	0	12053	0	20212	0	0	3.0087	0	-2.72514	-2.07259	2.93187	0	-2.5644	-1.9571	0.472814	0.590985	-0.160739	-0.140095	Q748A7
7.27708	7.33977	7.57936	6.0185	5.79773	5.95079	5.22582	5.65477	5.47871					+	+		Sf_CoC;SfMh_CoC	1299	1	4	4	21.6	25.383	232	0	8.7362	48719000	3247900	750030	1425800	1072100	0	0	0	0	0	0	3.70455	0	-1.4764	-1.32661	3.63651	0	-1.94564	-1.68474	NaN	1	0	NaN	Q748A9
6.83432	7.11012	7.12503	5.92281	5.71793	5.91021	5.57287	5.34112	5.5471					+	+		Sf_CoC;SfMh_CoC	1300	1	4	4	14.9	40.282	355	0	30.918	42652000	1938700	328510	648340	961900	0	0	0	0	0	0	3.27682	0.000140749	-1.17284	-1.05145	3.67357	0	-1.53612	-1.37199	NaN	1	0	NaN	Q748B1
8.31846	8.37758	8.17263	5.69285	5.98132	5.62331	5.77043	5.34627	5.47115					+	+		Sf_CoC;SfMh_CoC	1301	1	13	13	34.5	44.516	417	0	38.159	750010000	31250000	9242100	9162100	11600000	0	306430	0	0	939820	0	4.44415	0	-2.52373	-2.24255	4.41088	0	-2.76027	-2.42169	NaN	1	0	NaN	Q748B3
7.35643	7.29537	6.8874	6.08269	5.56138	5.72803	5.3074	5.24394	5.87708					+	+		Sf_CoC;SfMh_CoC	1303	1	5	5	43.2	16.285	146	0	107.7	35363000	5893900	2595700	3011300	269090	0	0	0	0	17834	0	2.54551	0	-1.38903	-1.14526	2.61937	0	-1.70359	-1.36353	NaN	1	0	NaN	Q748B5
7.0204	7.331	7.4049	5.70857	6.03109	5.96949	5.88933	5.13962	5.51575					+	+		Sf_CoC;SfMh_CoC	1304	1	6	4	14.2	65.222	577	0	21.651	59604000	1862600	269280	855010	703920	0	0	0	16909	7616.6	9888.7	3.03108	0	-1.34905	-1.16924	2.67077	0	-1.7372	-1.39377	NaN	1	0	NaN	Q748B8
7.93485	8.01267	7.95941	5.36735	5.81091	5.99462	5.65611	6.06859	5.36422					+	+		Sf_CoC;SfMh_CoC	1307	1	5	5	44.9	17.63	158	0	16.134	163540000	16354000	4486200	5451700	6185200	69971	0	26289	0	65511	69054	3.55353	0	-2.24468	-1.89011	3.41913	0	-2.27267	-1.88508	NaN	1	0	NaN	Q748C9
8.25105	8.24	8.31871	5.88846	5.69765	6.02976	5.75848	5.4198	5.10014					+	+		Sf_CoC;SfMh_CoC	1308	1	15	15	32.4	54.778	509	0	80.59	721230000	24870000	6281600	8319200	10235000	0	0	0	0	0	34460	4.75798	0	-2.39796	-2.18131	3.92038	0	-2.84378	-2.38641	NaN	1	0	NaN	Q748D2
7.91551	7.94034	7.84989	5.76434	5.63288	5.95499	5.40499	5.862	5.33702					+	+		Sf_CoC;SfMh_CoC	1309	1	10	10	30.1	48.679	452	0	52.198	311710000	12468000	3842900	3612100	4972800	0	0	0	7782.9	21212	11468	4.57869	0	-2.11784	-1.93001	3.84192	0	-2.36724	-2.02843	NaN	1	0	NaN	Q748D4
7.54473	7.5256	7.76997	6.51245	5.82765	5.75765	6.09466	5.28584	5.34202					+	+		Sf_CoC;SfMh_CoC	1310	1	7	7	19.2	39.638	364	0	20.624	144000000	7200200	2207900	1786300	3141700	0	0	0	41344	22892	0	2.47411	0	-1.58085	-1.2614	2.76951	0	-2.03926	-1.60282	NaN	1	0	NaN	Q748D6
7.45011	8.29552	8.26902	5.95325	5.80195	5.99571	6.30856	6.26055	5.77587					+	+		Sf_CoC;SfMh_CoC	1311	1	9	9	29.7	33.93	316	0	33.262	380760000	22398000	5985100	8100700	7903100	183480	0	9543.4	89939	77662	48306	2.74118	0	-2.08792	-1.62654	2.35878	0	-1.88989	-1.4258	0.477505	0.510015	-0.198024	-0.167817	Q748D8
8.568	8.58837	8.63014	6.16788	5.81369	6.0198	5.4127	5.59147	5.13307					+	+		Sf_CoC;SfMh_CoC	1312	1	10	10	37.5	43.895	411	0	93.1	1400200000	63645000	21153000	18787000	23677000	0	0	0	27565	0	0	4.80969	0	-2.59505	-2.34991	4.73969	0	-3.21643	-2.83475	NaN	1	0	NaN	Q748E0
7.26012	7.02465	6.99939	6.02929	5.74849	5.94097	4.99419	5.68358	5.4883					+	+		Sf_CoC;SfMh_CoC	1317	1	6	6	35	22.715	206	0	20.733	25857000	1846900	715050	886590	245290	0	0	0	0	0	0	3.27198	0.000141876	-1.18847	-1.06368	2.81702	0	-1.70603	-1.39689	NaN	1	0	NaN	Q748I9
8.09391	8.15709	8.10144	5.62339	6.0867	5.64496	5.71639	5.61872	5.12482					+	+		Sf_CoC;SfMh_CoC	1318	1	8	8	31.2	36.618	352	0	32.318	379600000	19979000	6214200	7970300	5794200	0	0	0	0	0	0	3.97479	0	-2.33247	-2.02422	3.85534	0	-2.63084	-2.22166	NaN	1	0	NaN	Q748J3
7.59389	7.56778	7.77006	5.68848	5.79675	5.75665	5.42998	5.27058	5.32492					+	+		Sf_CoC;SfMh_CoC	1323	1	3	3	22	13.986	127	0	8.2072	83378000	9264200	2931800	3704400	2547600	0	10655	34989	0	0	34780	4.934	0	-1.89662	-1.77097	5.08561	0	-2.30208	-2.13375	NaN	1	0	NaN	Q748K1
8.38987	8.2251	8.22853	5.79092	5.59298	5.84775	5.13576	5.53571	5.69686					+	+		Sf_CoC;SfMh_CoC	1326	1	11	11	34.1	44.961	405	0	108.2	680620000	35822000	15230000	9371000	11221000	0	0	0	0	0	0	4.94285	0	-2.53729	-2.31836	4.06064	0	-2.82506	-2.40343	NaN	1	0	NaN	Q748K5
7.01891	6.74402	7.06221	5.79428	5.38722	5.95777	5.2239	6.19663	5.83393					+	+		Sf_CoC;SfMh_CoC	1327	1	4	4	6.8	84.384	796	0	29.205	26533000	647150	230940	186510	229690	0	0	0	0	0	0	2.47486	0.000139013	-1.22862	-1.02665	1.77675	0.000592445	-1.19022	-0.914998	NaN	1	0	NaN	Q748K9
7.38598	7.25443	7.23236	5.81546	6.2156	5.87876	5.50124	5.45308	5.39229					+	+		Sf_CoC;SfMh_CoC	1328	1	8	8	15.1	75.117	677	0	40.973	198810000	5231900	721190	844220	449460	443920	961130	1041700	306310	337740	126290	3.23732	0	-1.32098	-1.16579	5.25061	0	-1.84205	-1.74208	NaN	1	0	NaN	Q748L0
8.41886	7.75349	7.68369	5.57528	5.57058	5.88802	6.51681	5.42648	5.50823					+	+		Sf_CoC;SfMh_CoC	1331	1	17	17	26.6	78.237	699	0	150.75	501830000	13940000	4317600	6058700	3456700	19662	0	0	45312	12723	29012	3.04697	0	-2.27405	-1.80946	2.14462	0	-2.13484	-1.50162	0.140848	0.690235	-0.139211	-0.101911	Q748L9
8.78996	8.54631	8.5796	5.62998	5.95253	5.76311	5.52947	5.67109	5.34074					+	+		Sf_CoC;SfMh_CoC	1333	1	10	10	67.8	23.173	214	0	59.659	878740000	67596000	20951000	32927000	13676000	0	0	24864	0	0	16550	4.72321	0	-2.85675	-2.54901	4.8549	0	-3.12485	-2.78416	NaN	1	0	NaN	Q748M4
6.70789	6.98712	7.0461	6.0951	5.57667	6.22722	5.29011	5.54126	5.52637					+	+		Sf_CoC;SfMh_CoC	1334	1	4	4	11.3	59.718	550	0	70.095	31621000	1216200	115790	828910	271470	0	0	0	0	0	0	1.87194	0.00217975	-0.947375	-0.773836	3.41803	0	-1.46112	-1.29043	NaN	1	0	NaN	Q748M6
6.57082	6.21867	6.25607	6.13469	5.46397	5.91272	5.20585	5.21948	5.41945						+		SfMh_CoC	1335	1	3	3	6.9	65.047	605	0	9.2701	9496500	279310	78121	76268	124920	0	0	0	0	0	0	1.06011	0.214768	-0.511393	-0.416888	2.90404	0.000380567	-1.06693	-0.943106	NaN	1	0	NaN	Q748M7
7.63416	7.70806	7.81566	5.68356	5.66072	6.29499	5.8665	5.5519	5.46035					+	+		Sf_CoC;SfMh_CoC	1336	1	5	5	36.5	15.885	137	0	22.384	96861000	10762000	3000100	4509600	3252700	0	0	0	0	0	0	2.99489	0	-1.83954	-1.51489	4.01075	0	-2.09304	-1.84602	NaN	1	0	NaN	Q748M8
7.90494	8.02829	8.17713	6.0406	5.8935	5.88249	5.38396	5.57884	5.35138					+	+		Sf_CoC;SfMh_CoC	1337	1	2	2	22.9	10.732	96	0	11.69	204380000	34063000	8446000	14847000	10770000	0	0	0	0	0	0	4.62681	0	-2.09792	-1.9181	4.78452	0	-2.59873	-2.34967	NaN	1	0	NaN	Q748N1
8.07067	7.54195	8.1532	5.5863	5.86553	5.51213	5.27884	5.72478	5.43699					+	+		Sf_CoC;SfMh_CoC	1339	1	4	4	25.2	18.628	163	0	23.173	232710000	25857000	11623000	9839400	4394100	0	0	0	0	0	0	3.30373	0	-2.26729	-1.85898	3.33827	0	-2.44174	-1.98235	NaN	1	0	NaN	Q748N4
8.3373	8.32321	8.23837	5.81258	5.70764	5.79958	5.31689	5.41458	5.94252					+	+		Sf_CoC;SfMh_CoC	1340	1	3	3	20.7	28.526	271	0	42.455	392720000	26181000	9291800	12358000	4531400	0	0	0	0	0	0	6.21122	0	-2.52636	-2.41705	3.81289	0	-2.74163	-2.29087	NaN	1	0	NaN	Q748N7
7.78686	7.76237	7.89141	5.64661	5.69013	5.46623	5.67007	5.59993	5.56265					+	+		Sf_CoC;SfMh_CoC	1341	1	7	7	27.6	27.093	250	0	14.113	120860000	7553800	1850500	3453200	2250100	0	0	0	0	0	0	5.01152	0	-2.21256	-2.05029	5.77967	0	-2.20267	-2.09664	NaN	1	0	NaN	Q748N9
8.17638	9.271	9.19813	6.02293	5.76356	5.70795	5.62523	5.39168	5.40807					+	+		Sf_CoC;SfMh_CoC	1343	1	16	16	58.1	48.946	468	0	323.31	5147300000	285960000	7444100	130930000	147520000	33494	25601	0	0	0	0	2.94389	0	-3.05036	-2.23234	3.15175	0	-3.40685	-2.50267	NaN	1	0	NaN	Q748R1
7.32685	8.43761	8.20672	5.76229	6.0135	5.11147	4.60667	5.52799	5.89842					+	+		Sf_CoC;SfMh_CoC	1344	1	9	9	27.1	45.198	406	0	133.78	645640000	40352000	599220	25078000	14634000	0	0	0	6420.2	0	35507	2.26316	0	-2.36131	-1.64878	2.1769	0	-2.64603	-1.75019	NaN	1	0	NaN	Q748R2
7.61984	7.51172	7.98268	5.91164	5.69721	5.61716	5.29219	5.48764	5.43585					+	+		Sf_CoC;SfMh_CoC	1346	1	2	2	24.5	10.735	94	0	6.893	98008000	16335000	4698600	5424700	6211400	0	0	0	0	0	0	3.51934	0	-1.96275	-1.68134	3.93166	0	-2.29952	-1.99273	NaN	1	0	NaN	Q748S4
7.35643	7.76448	7.29543	5.59627	5.80495	6.05798	5.27505	5.36448	5.52325					+	+		Sf_CoC;SfMh_CoC	1347	1	6	6	25.4	29.521	272	0	19.359	67700000	4231300	664050	2721300	845880	0	0	0	0	0	0	2.94189	0	-1.65238	-1.37843	3.65459	0	-2.08452	-1.79059	NaN	1	0	NaN	Q748S8
7.04653	7.16289	7.03133	5.5337	5.78029	5.99748	5.44177	5.92014	5.39339					+	+		Sf_CoC;SfMh_CoC	1348	1	3	3	18.3	21.457	197	0	9.3876	22641000	3234400	1023300	1356400	840770	0	13894	0	0	0	0	3.13529	0	-1.30976	-1.14864	3.00465	0	-1.49515	-1.27446	NaN	1	0	NaN	Q748S9
8.1329	8.1554	8.13284	5.62039	5.84525	6.08094	5.52993	5.381	5.66221					+	+		Sf_CoC;SfMh_CoC	1349	1	17	17	30	84.669	804	0	74.696	529110000	16034000	2983200	7308300	5681000	41740	19454	0	0	0	0	4.17437	0	-2.29152	-2.02221	5.24905	0	-2.616	-2.4187	NaN	1	0	NaN	Q748T0
8.079	8.23124	8.253	5.50704	6.11762	5.8596	5.87276	5.55999	5.19601					+	+		Sf_CoC;SfMh_CoC	1350	1	5	5	20.6	29.963	277	0	10.42	355690000	20923000	4918200	8875700	7129100	0	0	0	0	0	0	3.66	0	-2.35966	-1.99088	3.6978	0	-2.64483	-2.19841	NaN	1	0	NaN	Q748T2
7.94838	8.08023	8.08618	5.56192	5.36346	5.88388	5.50226	6.02078	5.6475					+	+		Sf_CoC;SfMh_CoC	1351	1	4	4	15.9	32.831	314	0	11.098	344990000	31363000	7123700	11682000	12530000	26764	0	0	0	0	0	3.98363	0	-2.43518	-2.10261	3.86805	0	-2.31475	-1.99402	NaN	1	0	NaN	Q748T3
6.52854	6.52595	6.60871	5.30702	5.8066	5.82361	5.62634	5.66188	6.06738					+	+		Sf_CoC;SfMh_CoC	1352	1	2	2	5	55	496	0	8.5048	13714000	489780	133930	140040	215820	0	0	0	0	0	0	2.21422	0.00218389	-0.908658	-0.775573	2.22729	0.00936348	-0.7692	-0.672351	NaN	1	0	NaN	Q748T5
8.63835	8.67988	8.57871	5.76777	5.47317	5.81011	5.79239	5.51469	5.76415					+	+		Sf_CoC;SfMh_CoC	1353	1	20	20	43.5	52.069	457	0	118.22	1565100000	60196000	16410000	24388000	19389000	0	0	0	8420.6	0	0	4.93946	0	-2.94863	-2.65653	5.22545	0	-2.9419	-2.6916	NaN	1	0	NaN	Q748T6
7.55385	7.47683	7.53879	6.04265	5.82443	6.2403	4.95223	5.74535	5.67556					+	+		Sf_CoC;SfMh_CoC	1355	1	6	6	10.9	57.157	503	0	12.914	131250000	6562300	2146900	1969700	2084700	12428	4737.2	317990	11749	6275.4	7842	3.57986	0	-1.48736	-1.32517	2.901	0	-2.06544	-1.64625	NaN	1	0	NaN	Q748W3
8.17319	7.87369	8.06513	5.72086	5.51927	5.49885	5.65354	5.4275	5.59522					+	+		Sf_CoC;SfMh_CoC	1356	1	5	5	6.3	92.243	884	0	127.98	263960000	7998700	3524800	1959300	2514600	0	0	0	0	0	0	4.58329	0	-2.45768	-2.20888	4.62758	0	-2.47859	-2.23152	NaN	1	0	NaN	Q748W4
8.59208	8.49323	8.61792	6.06352	5.57307	5.67277	5.83771	5.34966	5.6539					+	+		Sf_CoC;SfMh_CoC	1357	1	8	8	31.8	38.845	362	0	66.542	1322300000	66117000	18500000	18848000	28769000	0	0	0	0	0	0	4.2633	0	-2.79796	-2.42372	4.4379	0	-2.95399	-2.57474	NaN	1	0	NaN	Q748X2
9.02061	8.90567	8.98232	5.8923	5.67602	5.29829	5.52197	5.79337	5.92887					+	+		Sf_CoC;SfMh_CoC	1358	1	15	15	42.5	39.618	367	0	127.85	3201600000	152460000	45748000	50380000	56328000	0	0	0	0	0	0	4.33842	0	-3.34733	-2.84435	4.88037	0	-3.22146	-2.86529	NaN	1	0	NaN	Q748X3
8.53648	8.51014	8.98956	5.86686	6.19322	6.00462	6.14792	5.57097	5.81218					+	+		Sf_CoC;SfMh_CoC	1359	1	7	7	49.7	16.017	143	0	50.261	963890000	160650000	35688000	43116000	81727000	117490	0	0	0	0	0	3.89179	0	-2.65716	-2.24784	3.61532	0	-2.83504	-2.30777	NaN	1	0	NaN	Q748X4
8.19485	8.14258	8.20763	5.65436	5.80529	6.39295	5.35577	5.18894	5.67569					+	+		Sf_CoC;SfMh_CoC	1361	1	9	9	35.5	36.96	346	0	67.752	512850000	24421000	6465300	8039600	9858200	58362	0	0	0	0	0	3.22713	0	-2.23082	-1.81933	4.36685	0	-2.77489	-2.42519	NaN	1	0	NaN	Q748X6
7.32703	7.33205	7.43519	5.5861	5.57355	5.4742	5.81185	5.60098	5.24884					+	+		Sf_CoC;SfMh_CoC	1362	1	3	3	8.5	29.18	270	0	4.4003	43617000	2423200	1066100	800860	537140	0	0	0	19060	0	0	5.47027	0	-1.82014	-1.73355	3.37705	0	-1.81087	-1.55045	NaN	1	0	NaN	Q748X7
10.2469	10.0199	9.99198	8.02243	8.60637	8.28946	8.63647	8.15881	8.78167					+	+		Sf_CoC;SfMh_CoC	1363	1	24	20	65.2	43.218	396	0	309.32	47717000000	2272200000	523540000	836850000	869150000	8463600	5836200	4519100	8429700	6198900	9250000	3.16692	0	-1.78018	-1.49963	2.79859	0	-1.56061	-1.29541	0.362482	0.494934	-0.219566	-0.175267	Q748X8
7.79463	7.69077	7.93582	5.66499	5.83611	5.62675	5.71783	5.3029	5.37878					+	+		Sf_CoC;SfMh_CoC	1364	1	3	3	32.8	6.8333	61	0	5.6018	116880000	58442000	19211000	20037000	19095000	0	0	0	0	0	99896	4.5887	0	-2.09779	-1.91432	4.05301	0	-2.34057	-2.0424	NaN	1	0	NaN	Q748Y0
7.6433	7.71178	7.06767	5.85485	5.70159	5.86987	5.41857	5.64321	5.33413					+	+		Sf_CoC;SfMh_CoC	1365	1	5	5	42.9	19.913	175	0	56.195	100020000	11113000	2926500	4658000	715260	1057300	681280	700620	0	0	374340	2.85434	0	-1.66548	-1.37506	3.06708	0	-2.00895	-1.64115	NaN	1	0	NaN	Q748Y1
9.06878	9.22637	9.1903	5.39403	5.54354	6.02855	5.46387	5.96521	5.3215					+	+		Sf_CoC;SfMh_CoC	1366	1	13	11	59.8	25.065	234	0	67.815	3022800000	251900000	69474000	111080000	70596000	391350	0	0	190850	144630	22437	4.22941	0	-3.50644	-2.92848	4.23324	0	-3.57829	-2.97954	NaN	1	0	NaN	Q748Y3
9.13395	9.07353	9.08842	5.92862	5.76194	5.44098	5.03562	5.39718	5.30681					+	+		Sf_CoC;SfMh_CoC	1367	1	9	9	67.2	18.73	174	0	131.89	2353200000	235320000	84008000	86479000	64834000	0	0	0	0	0	0	4.71047	0	-3.38812	-2.961	5.39914	0	-3.8521	-3.46991	NaN	1	0	NaN	Q748Y4
8.57673	8.41338	8.84402	5.86261	5.90491	5.73947	5.61582	5.33208	5.14459					+	+		Sf_CoC;SfMh_CoC	1368	1	8	8	55.9	13.114	127	0	62.215	828020000	118290000	35722000	44272000	37947000	151160	0	0	66559	47136	82801	4.48125	0	-2.77571	-2.44563	4.20128	0	-3.24722	-2.73845	NaN	1	0	NaN	Q748Y5
9.54727	9.41491	9.53274	6.96505	7.05687	7.05069	7.21032	7.2464	7.13909					+	+		Sf_CoC;SfMh_CoC	1369	1	67	60	59.3	152.51	1370	0	323.31	12453000000	166040000	43708000	70060000	49585000	386770	144400	131260	725170	505880	798620	5.95542	0	-2.4741	-2.35332	5.79126	0	-2.2997	-2.18511	1.80355	0.509763	-0.174401	-0.167169	Q748Y6
8.73522	8.69212	8.94632	6.08704	5.55388	5.61223	5.5453	5.81206	5.35709					+	+		Sf_CoC;SfMh_CoC	1370	1	10	10	50.6	17.777	156	0	81.847	1131300000	188550000	53590000	62830000	71974000	0	98690	59064	0	0	0	4.0842	0	-3.04017	-2.56293	4.51423	0	-3.21974	-2.79106	NaN	1	0	NaN	Q748Y7
9.40183	9.24489	9.3448	5.85556	5.87315	5.79681	5.37739	5.49713	5.58548					+	+		Sf_CoC;SfMh_CoC	1371	1	34	33	61.6	76.2	692	0	323.31	8294200000	243950000	75385000	101930000	66607000	0	0	0	10022	6999.8	4698.2	6.55115	0	-3.48867	-3.31829	6.04432	0	-3.84385	-3.57315	NaN	1	0	NaN	Q748Y8
8.41283	8.62228	8.69055	5.38093	5.71048	5.61869	5.25305	5.42499	5.79667					+	+		Sf_CoC;SfMh_CoC	1372	1	4	4	44.1	11.495	102	0	97.967	732160000	183040000	47259000	84723000	51057000	0	0	0	0	0	0	4.69721	0	-3.00519	-2.66197	4.15847	0	-3.08365	-2.61132	NaN	1	0	NaN	Q748Z0
8.35604	8.407	8.36382	5.57486	5.57174	5.66282	5.74119	5.6447	5.49816					+	+		Sf_CoC;SfMh_CoC	1373	1	6	6	59.6	10.838	94	0	109.16	506090000	126520000	42348000	53045000	31129000	0	0	0	0	0	0	6.8781	0	-2.77248	-2.68184	5.54055	0	-2.74761	-2.56209	NaN	1	0	NaN	Q748Z1
5.95536	8.11793	8.43194	5.59156	5.8565	5.75992	5.1249	5.57323	5.75984					+	+		Sf_CoC;SfMh_CoC	1374	1	2	1	20.4	10.29	93	0	7.4339	269500000	44916000	737220	17802000	19789000	2096200	684640	0	1395400	1310000	1102000	1.06066	0.000135519	-1.76575	-0.990697	1.18316	0	-2.01575	-1.11926	NaN	1	0	NaN	Q748Z2
9.06183	9.21769	9.12163	5.6714	5.81563	5.60884	5.23337	5.47347	5.65603					+	+		Sf_CoC;SfMh_CoC	1375	1	5	5	34.2	12.072	111	0	52.439	2650600000	378660000	97340000	169090000	112240000	0	0	0	0	0	0	5.83867	0	-3.43509	-3.1918	5.02569	0	-3.67943	-3.25459	NaN	1	0	NaN	Q748Z3
9.0936	8.91662	9.3228	5.60378	5.92608	5.44186	5.75922	5.87601	5.63597					+	+		Sf_CoC;SfMh_CoC	1376	1	15	14	60.2	23.897	211	0	76.463	2424400000	161630000	49776000	51178000	60616000	28184	29111	0	0	0	0	4.31831	0	-3.45376	-2.91555	4.78856	0	-3.35393	-2.95116	NaN	1	0	NaN	Q748Z4
6.95733	5.95777	7.20276	6.08112	5.87993	6.15095	5.1525	5.7005	5.59638						+		SfMh_CoC	1377	1	2	2	17.9	15.73	140	0	5.414	18517000	6172400	901790	2288800	2981800	0	0	0	0	0	0	0.793079	0.079836	-0.668615	-0.481256	1.372	0.00122749	-1.22282	-0.863473	NaN	1	0	NaN	Q748Z5
8.46568	8.53738	8.71025	5.64988	5.70987	5.85862	5.26407	5.68465	5.73844					+	+		Sf_CoC;SfMh_CoC	1378	1	5	5	59.7	7.0321	62	0	14.696	719270000	239760000	64148000	112640000	62968000	0	0	0	0	0	0	5.1134	0	-2.83165	-2.58482	4.2574	0	-3.00872	-2.57903	NaN	1	0	NaN	Q748Z6
7.85659	8.31105	8.50503	5.70366	6.1955	5.9239	5.4421	5.95367	5.83421					+	+		Sf_CoC;SfMh_CoC	1379	1	4	4	37.6	9.9485	85	0	7.7386	379360000	126450000	20080000	70406000	35967000	0	0	0	0	0	0	3.17299	0	-2.28321	-1.84267	3.26059	0	-2.4809	-1.99018	NaN	1	0	NaN	Q748Z7
9.25595	8.9754	8.36133	6.08999	5.82445	5.48379	7.44218	7.36292	7.05146					+	+	+	Sf_CoC;Sf_SfMh;SfMh_CoC	1380	2	5	5	45.9	13.284	122	0	163.6	2053100000	293300000	81974000	141960000	60235000	4073000	1939400	890310	937890	567600	720100	3.19295	0	-3.06482	-2.32691	2.25824	0	-1.5787	-1.22396	2.66044	0	-1.48611	-1.22603	Q748Z8;A0LIK0
9.3108	9.1799	9.21091	6.08736	5.84932	5.82681	5.33061	5.87497	5.52904					+	+		Sf_CoC;SfMh_CoC	1381	1	12	12	59.2	20.136	179	0	182.96	3224600000	293140000	107690000	98332000	86832000	289490	0	0	0	0	0	5.44527	0	-3.31271	-3.03296	4.62135	0	-3.65566	-3.14091	0.89019	0.298642	0.342953	0.290744	Q748Z9
9.28524	9.36169	9.47727	6.22431	6.02266	5.7	5.17463	5.09581	5.88288					+	+		Sf_CoC;SfMh_CoC	1383	1	8	8	53	14.437	132	0	64.069	4624100000	660580000	192260000	287490000	180770000	0	0	0	0	0	56239	4.50628	0	-3.39241	-2.91801	4.00203	0	-3.99029	-3.17596	NaN	1	0	NaN	Q749A1
8.55676	8.55728	8.96625	5.43566	5.53114	5.82448	5.69912	5.68144	5.13432					+	+		Sf_CoC;SfMh_CoC	1384	1	5	5	33	19.316	179	0	78.22	933540000	116690000	25489000	32347000	58362000	274830	0	0	0	220450	0	4.1767	0	-3.09633	-2.62467	3.80293	0	-3.18847	-2.5919	NaN	1	0	NaN	Q749A2
9.40524	8.06243	9.79041	6.36177	6.36481	6.38892	5.5787	5.95897	5.57818					+	+	+	Sf_CoC;Sf_SfMh;SfMh_CoC	1386	1	10	8	63.6	16.989	162	0	74.644	5674000000	630450000	133570000	282410000	210350000	1900400	853940	767830	306400	235920	45949	2.18054	0	-2.71419	-1.78119	2.48214	0	-3.38074	-2.19689	2.19873	0.0476774	0.666547	0.591364	Q749A4
8.60825	8.52773	8.72658	5.53865	5.87292	5.61441	5.6454	5.89598	5.88687					+	+		Sf_CoC;SfMh_CoC	1387	1	2	2	35.6	6.3966	59	0	18.278	816380000	272130000	90457000	106280000	75392000	0	0	0	0	0	0	4.83764	0	-2.94553	-2.63817	5.01543	0	-2.81143	-2.55507	NaN	1	0	NaN	Q749A5
8.11163	8.33548	8.29546	5.83472	5.77772	5.64684	5.7236	5.9388	5.91046					+	+		Sf_CoC;SfMh_CoC	1388	1	3	3	24.3	15.515	148	0	14.181	346380000	49483000	6659200	28508000	14316000	0	0	0	0	0	0	5.02438	0	-2.49443	-2.29149	4.80244	0	-2.3899	-2.17963	NaN	1	0	NaN	Q749A6
8.14208	7.85582	7.92521	5.46983	5.98582	5.76377	5.6524	5.77016	5.64471					+	+		Sf_CoC;SfMh_CoC	1389	1	4	4	9.4	47.26	435	0	21.374	271070000	15946000	6662300	4810300	4472900	0	0	0	0	0	0	3.68831	0	-2.23457	-1.90578	4.7464	0	-2.28528	-2.08646	NaN	1	0	NaN	Q749A7
8.17768	8.09426	8.1837	5.69006	5.95679	5.39508	5.43797	5.86404	5.38344					+	+		Sf_CoC;SfMh_CoC	1390	1	6	6	34.6	23.833	217	0	41.008	268240000	20634000	6913700	8448600	5271900	0	0	0	0	0	0	3.9388	0	-2.47124	-2.12166	4.12797	0	-2.59006	-2.24316	NaN	1	0	NaN	Q749A8
8.55146	8.51404	8.65029	5.94161	5.9613	5.61816	5.12689	5.32726	5.43312					+	+		Sf_CoC;SfMh_CoC	1392	1	6	5	40.2	13.735	122	0	48.133	716920000	119490000	38727000	50449000	29235000	118270	364230	242140	153060	49581	147130	4.67898	0	-2.73157	-2.44231	5.31106	0	-3.27618	-2.98224	NaN	1	0	NaN	Q749B0
8.323	8.44061	8.55375	5.89926	5.63496	5.83754	5.54336	5.9429	5.84361					+	+		Sf_CoC;SfMh_CoC	1393	1	9	8	37	24.149	208	0	68.515	540480000	36032000	8617900	16257000	10713000	0	117820	49171	16996	136500	123410	4.85066	0	-2.64853	-2.3991	4.37951	0	-2.6625	-2.34099	NaN	1	0	NaN	Q749B2
8.81052	8.7999	9.45565	5.74909	5.97153	5.49474	7.51795	5.36501	5.58019					+	+		Sf_CoC;SfMh_CoC	1394	1	19	18	47.6	37.726	340	0	188.48	4844600000	269140000	69289000	94063000	103820000	599960	276120	245210	276230	277000	297750	3.66579	0	-3.28357	-2.61247	1.78992	0	-2.86764	-1.66905	0.233959	0.370823	-0.415928	-0.244905	Q749B3
8.68537	8.44155	8.83857	5.47332	5.63673	5.87452	5.94292	5.47587	5.46416					+	+		Sf_CoC;SfMh_CoC	1395	1	3	3	22.3	19.51	175	0	12.209	1144500000	114450000	29046000	34395000	51008000	0	0	0	0	0	0	4.27484	0	-2.99364	-2.57163	3.9935	0	-3.02751	-2.5324	NaN	1	0	NaN	Q749B4
7.73539	7.62482	7.56578	5.8567	5.54403	5.57974	5.65431	5.72514	5.4239					+	+		Sf_CoC;SfMh_CoC	1397	1	6	6	25.5	36.401	329	0	15.812	153430000	7671700	2426800	2003200	3241700	0	0	0	0	0	0	4.2439	0	-1.98184	-1.78446	4.40652	0	-2.04088	-1.84923	NaN	1	0	NaN	Q749C0
7.76612	8.16289	8.15143	5.29908	5.53023	5.8705	5.30038	5.28883	5.4209					+	+		Sf_CoC;SfMh_CoC	1400	1	4	4	16.3	21.283	190	0	37.372	200110000	20011000	3850800	8089000	8070800	0	0	0	0	0	0	3.50922	0	-2.46021	-2.03147	4.40081	0	-2.69011	-2.36586	NaN	1	0	NaN	Q749C9
8.1184	8.22748	8.23591	5.20602	5.83285	5.77453	5.51305	5.89952	5.53904					+	+		Sf_CoC;SfMh_CoC	1401	1	7	7	26.7	36.889	345	0	95.438	479700000	29981000	5990300	10607000	13384000	0	0	0	0	0	0	3.65824	0	-2.58946	-2.15164	4.39086	0	-2.54339	-2.25013	NaN	1	0	NaN	Q749D0
8.61045	8.73024	8.85466	5.91019	6.18446	6.01944	5.14526	5.06951	5.04294					+	+		Sf_CoC;SfMh_CoC	1402	1	16	16	30	52.688	467	0	179.07	2117300000	78419000	14328000	24018000	40063000	0	0	0	8949.1	0	0	4.83963	0	-2.69375	-2.43465	5.92713	0	-3.64588	-3.3856	NaN	1	0	NaN	Q749D2
6.56124	6.81884	7.23865	5.49463	5.61235	5.82609	5.49067	5.92854	5.2763					+	+		Sf_CoC;SfMh_CoC	1403	1	2	2	4.5	53.836	488	0.000516	3.4731	35098000	1462400	231990	174940	1031100	0	0	4957.9	0	19393	0	2.2976	0.000137472	-1.22856	-1.00705	2.04705	0.000134737	-1.30774	-1.02541	NaN	1	0	NaN	Q749E2
7.48139	7.07784	7.46716	5.96139	5.77532	5.72681	5.5363	5.55033	5.40203					+	+		Sf_CoC;SfMh_CoC	1404	1	5	5	7	73.528	661	0	35.138	87911000	2376000	840590	682490	852900	0	0	0	0	0	0	3.27024	0	-1.52096	-1.32223	3.71373	0	-1.84591	-1.61864	NaN	1	0	NaN	Q749E8
6.9328	7.07306	6.86047	5.9612	5.17734	5.49255	5.34021	5.40876	5.08869					+	+		Sf_CoC;SfMh_CoC	1405	1	4	4	22.4	15.43	143	0	10.94	450110000	75019000	712890	1523100	930840	0	0	71852000	0	0	0	2.40529	0	-1.41175	-1.14208	3.88114	0	-1.67622	-1.50255	NaN	1	0	NaN	Q749E9
7.42557	7.7014	7.66921	5.34771	5.81751	5.97056	5.37684	5.66643	5.51605					+	+		Sf_CoC;SfMh_CoC	1406	1	2	2	17.9	11.421	106	0	9.2835	78490000	26163000	5440200	13891000	6832500	0	0	0	0	0	0	3.09789	0	-1.8868	-1.56368	4.17576	0	-2.07895	-1.855	NaN	1	0	NaN	Q749F2
8.14389	8.17782	7.60277	5.56186	5.92941	6.06419	5.47116	5.58615	5.21977					+	+		Sf_CoC;SfMh_CoC	1408	1	6	6	54.3	20.433	186	0	22.351	216080000	19643000	7349300	8605700	3688300	0	0	0	0	0	0	3.05021	0	-2.12301	-1.71315	3.53467	0	-2.54913	-2.09733	NaN	1	0	NaN	Q749F5
7.65318	7.46033	7.57632	5.50802	5.9467	5.80714	5.64727	5.27123	5.68234					+	+		Sf_CoC;SfMh_CoC	1410	1	11	11	14.8	112.09	1036	0	62.919	143080000	3251800	956060	1249500	1046300	0	0	0	0	0	0	3.67221	0	-1.80932	-1.58571	3.84417	0	-2.02966	-1.7757	NaN	1	0	NaN	Q749G1
7.7753	7.65795	7.69708	5.70262	5.72664	5.89862	5.9127	5.86228	5.3686					+	+		Sf_CoC;SfMh_CoC	1411	1	4	4	12.4	39.568	372	0	36.426	191130000	11243000	3742300	2823000	4677700	0	0	0	0	0	0	4.97387	0	-1.93415	-1.80643	3.45298	0	-1.99559	-1.69553	NaN	1	0	NaN	Q749G2
6.98128	7.07933	7.21998	5.82384	5.87128	5.75456	5.38323	6.12985	5.38408					+	+		Sf_CoC;SfMh_CoC	1413	1	3	3	6	53.681	496	0	10.062	66851000	2571200	420710	565970	914010	8583.5	0	2812.7	0	659100	0	4.10847	0	-1.27697	-1.18554	2.31821	0	-1.46114	-1.1613	NaN	1	0	NaN	Q749I1
8.21801	7.88097	8.1871	6.00609	5.4878	5.62702	5.64793	5.48885	5.4129					+	+		Sf_CoC;SfMh_CoC	1415	1	5	5	7.5	46.928	442	0	16.612	316270000	35142000	11361000	14516000	8645200	0	0	0	280040	339560	0	3.65034	0	-2.38839	-2.00949	4.44674	0	-2.5788	-2.28631	NaN	1	0	NaN	Q749J1
7.9405	7.97706	8.17135	5.80257	5.71761	6.37143	5.59299	5.54046	5.50685					+	+		Sf_CoC;SfMh_CoC	1418	1	3	3	24.3	11.903	111	0	7.4454	191500000	47875000	10146000	15567000	22162000	0	0	0	0	0	0	3.16459	0	-2.06576	-1.69687	5.28346	0	-2.48287	-2.30772	NaN	1	0	NaN	Q749J9
8.70851	8.72654	8.6607	5.70589	5.89668	5.31504	5.35649	5.19761	5.75197					+	+		Sf_CoC;SfMh_CoC	1420	1	15	15	38.5	45.344	403	0	238.75	1651400000	68810000	19162000	26011000	23636000	0	0	0	0	0	0	4.22828	0	-3.05938	-2.6097	4.40362	0	-3.26323	-2.79869	NaN	1	0	NaN	Q749K3
7.55095	7.0645	7.44663	5.62307	5.86409	5.99838	6.13774	5.4882	5.89826					+	+		Sf_CoC;SfMh_CoC	1421	1	6	4	8.1	77.176	744	0	12.16	89549000	4264200	1693600	990130	1473600	0	1488	0	58660	46751	0	2.93571	0	-1.52551	-1.28826	2.48631	0	-1.51262	-1.21939	NaN	1	0	NaN	Q749K5
8.55532	8.77905	9.16283	5.86297	5.97374	5.55375	5.60524	5.61344	5.63348					+	+		Sf_CoC;SfMh_CoC	1422	1	14	12	30.1	80.59	768	0	144.68	3123100000	141960000	22809000	52811000	66331000	0	6091.1	0	0	0	0	3.81652	0	-3.03558	-2.49351	4.26171	0	-3.21502	-2.73017	NaN	1	0	NaN	Q749L1
6.984	6.96915	7.09079	5.85292	5.58613	6.3251	5.29619	5.35046	5.64869					+	+		Sf_CoC;SfMh_CoC	1423	1	4	4	17.4	47.132	431	0	32.564	39819000	2212200	627380	588480	996310	0	0	0	0	0	0	2.1201	0.000587755	-1.09326	-0.896542	3.77594	0	-1.58287	-1.41823	NaN	1	0	NaN	Q749L6
7.43064	7.23022	7.11667	5.81814	5.46555	6.13685	5.4234	5.94134	5.65487					+	+		Sf_CoC;SfMh_CoC	1425	1	2	2	5.8	37.608	325	0	5.001	40221000	2681400	1192200	1042100	447170	0	0	0	0	0	0	2.60506	0	-1.45233	-1.19583	3.07885	0	-1.58597	-1.34898	NaN	1	0	NaN	Q749L9
7.11866	6.99017	7.08005	5.77663	5.89543	5.82908	5.78142	5.79431	5.375					+	+		Sf_CoC;SfMh_CoC	1426	1	2	2	5	52.057	478	0	7.5099	44066000	1632100	518830	417800	690590	0	0	0	0	0	4859.9	4.74536	0	-1.22924	-1.16927	3.23172	0	-1.41272	-1.23615	NaN	1	0	NaN	Q749M4
7.46985	6.96522	7.01953	5.679	5.49062	5.65361	5.51709	5.32957	5.57903					+	+		Sf_CoC;SfMh_CoC	1427	1	4	4	5.7	88.613	864	0	21.807	57469000	2128500	996730	655160	472360	0	0	0	4237.6	0	0	3.08409	0	-1.54379	-1.31895	3.1624	0	-1.6763	-1.42466	NaN	1	0	NaN	Q749M7
8.15195	8.0423	8.01982	5.50012	5.63827	5.35889	5.36351	5.22959	5.42636					+	+		Sf_CoC;SfMh_CoC	1429	1	6	6	22.3	50.659	485	0	65.072	437770000	27361000	7483300	11951000	7926200	0	0	0	0	0	0	5.04216	0	-2.57226	-2.35903	5.56583	0	-2.73154	-2.55059	NaN	1	0	NaN	Q749N2
8.98324	8.86499	8.86693	6.13889	6.05588	5.77157	5.35819	5.46575	5.48637					+	+		Sf_CoC;SfMh_CoC	1430	1	12	12	29.2	46.893	421	0	108.26	2547100000	121290000	36206000	40235000	44699000	27125	0	0	34086	0	88987	4.8	0	-2.91627	-2.60873	6.3982	0	-3.46829	-3.28515	NaN	1	0	NaN	Q749N5
9.25888	9.29396	9.27894	5.55913	5.99447	5.81647	6.10484	5.29996	5.62819					+	+		Sf_CoC;SfMh_CoC	1431	1	20	20	72.4	34.671	333	0	323.31	5657000000	297740000	84098000	115570000	97879000	0	186770	0	0	0	0	4.9835	0	-3.48724	-3.09489	3.983	0	-3.5996	-2.91729	NaN	1	0	NaN	Q749N6
7.4824	7.5916	7.44858	5.37588	5.59396	5.64929	5.17688	5.35641	5.75527					+	+		Sf_CoC;SfMh_CoC	1434	1	7	7	30.5	29.332	269	0	26.21	64171000	3565000	985510	1908600	670930	0	0	0	0	0	0	4.51267	0	-1.96782	-1.79881	3.52811	0	-2.07801	-1.76658	NaN	1	0	NaN	Q749P2
7.00501	6.94502	6.97575	5.61083	5.2634	6.00939	5.35317	5.49595	5.49572					+	+		Sf_CoC;SfMh_CoC	1435	1	2	2	10.5	21.872	191	0	6.5482	17136000	1557800	467790	617370	472620	0	0	0	0	0	0	2.47138	0	-1.34738	-1.10785	5.14335	0	-1.52698	-1.45342	NaN	1	0	NaN	Q749P4
8.15171	8.10243	8.16403	6.02809	5.72774	5.50506	6.18167	5.4585	5.3315					+	+		Sf_CoC;SfMh_CoC	1436	1	8	8	27.8	42.226	400	0	70.036	495530000	19821000	5294000	6128900	8398500	0	0	0	0	0	0	4.00871	0	-2.38576	-2.0697	3.1377	0	-2.48216	-1.9615	NaN	1	0	NaN	Q749P5
7.84463	7.63263	7.89222	5.94255	5.76371	5.72842	5.75463	5.91055	5.66557					+	+		Sf_CoC;SfMh_CoC	1437	1	10	10	12.2	114.24	1052	0	129.19	228010000	5302400	1619300	1341300	2306900	0	0	0	34860	0	0	4.35129	0	-1.97827	-1.79235	4.32451	0	-2.01291	-1.81802	NaN	1	0	NaN	Q749P6
7.62973	7.88297	7.65527	6.24834	5.98144	7.0778	5.50165	5.66213	5.97268					+	+		Sf_CoC;SfMh_CoC	1438	1	7	7	16.2	55.458	512	0	20.236	221920000	7397400	1976500	2851300	2486900	0	0	33549	0	26288	22805	1.71415	0.000132055	-1.2868	-0.960467	3.63688	0	-2.0105	-1.73322	0.946118	0.072472	0.723706	0.53297	Q749P7
8.87378	8.8996	8.82574	5.84409	5.51754	5.84952	5.45493	5.63501	5.63016					+	+		Sf_CoC;SfMh_CoC	1439	1	17	17	32.3	76.344	688	0	164.41	1800600000	50018000	13712000	22585000	13625000	73137	23521	0	0	0	0	5.01237	0	-3.12933	-2.81445	6.09417	0	-3.29301	-3.09766	NaN	1	0	NaN	Q749R7
7.26093	7.16289	7.03659	5.9873	5.49764	5.73342	5.73477	5.53306	5.2406					+	+		Sf_CoC;SfMh_CoC	1440	1	7	7	8.7	90.102	840	0	31.147	60163000	2148700	707680	1094700	346320	0	0	0	0	0	0	3.09009	0	-1.41402	-1.22364	3.32965	0	-1.65066	-1.4261	NaN	1	0	NaN	Q749T5
8.39298	8.4221	8.4722	5.83298	5.59171	5.71821	5.61141	5.27155	5.51778					+	+		Sf_CoC;SfMh_CoC	1441	1	12	12	36.4	29.411	269	0	58.057	525370000	37527000	11540000	14473000	11513000	0	0	0	0	0	0	5.49572	0	-2.71479	-2.52911	5.04439	0	-2.96218	-2.68323	NaN	1	0	NaN	Q749U3
7.3805	7.37691	7.16474	5.88766	5.69131	6.0357	5.25404	5.55511	5.45111					+	+		Sf_CoC;SfMh_CoC	1442	1	3	3	10.4	31.497	289	0	19.107	37504000	2500300	832310	917490	750460	0	0	0	0	0	0	3.5168	0	-1.43582	-1.27899	4.11564	0	-1.8873	-1.69492	NaN	1	0	NaN	Q749U5
9.11504	9.03866	9.00753	5.59637	5.82811	5.97587	5.52741	4.63955	5.09867					+	+		Sf_CoC;SfMh_CoC	1445	1	18	18	62.8	35.18	328	0	146.29	3725200000	232830000	60890000	83111000	88809000	0	0	0	0	0	15211	5.0326	0	-3.25363	-2.91813	3.97837	0	-3.9652	-3.15115	NaN	1	0	NaN	Q749V5
6.66727	6.26031	7.88787	5.76495	5.86273	5.97214	5.7826	5.66946	6.09271					+	+		Sf_CoC;SfMh_CoC	1446	1	7	7	13.1	69.289	617	0	45.309	95283000	2887400	209740	45637	2632000	0	0	0	0	0	0	1.02135	0.00444648	-1.07188	-0.718096	1.01293	0.00511871	-1.09022	-0.724346	NaN	1	0	NaN	Q749V6
8.4648	8.27602	8.32044	5.57574	5.57892	5.67192	5.58572	5.51144	5.44539					+	+		Sf_CoC;SfMh_CoC	1447	1	10	10	64.4	20.934	205	0	165.05	454930000	56866000	26772000	19181000	10847000	65013	0	0	0	0	0	5.72238	0	-2.74489	-2.57704	5.65798	0	-2.83957	-2.65398	NaN	1	0	NaN	Q749V9
8.00924	8.22732	8.32236	5.96495	5.60848	5.76371	5.84618	5.60646	5.52443					+	+		Sf_CoC;SfMh_CoC	1448	1	3	3	37.2	10.605	94	0	11.234	329360000	54894000	12346000	25420000	17127000	0	0	0	0	0	0	4.18912	0	-2.40726	-2.11403	4.33441	0	-2.52728	-2.22899	NaN	1	0	NaN	Q749W7
8.65682	8.93786	8.8377	5.77542	5.46579	5.18827	5.62831	5.54491	5.80007					+	+		Sf_CoC;SfMh_CoC	1449	1	5	5	47.2	11.125	106	0	58.854	1269400000	317350000	77863000	156190000	83282000	0	0	0	0	0	13931	4.22211	0	-3.3343	-2.80555	5.03312	0	-3.15303	-2.83704	NaN	1	0	NaN	Q749X4
9.17418	9.07918	9.14616	5.46725	5.33108	5.72339	5.27438	5.40816	5.97666					+	+		Sf_CoC;SfMh_CoC	1450	1	24	24	49.7	57.758	533	0	323.31	5194800000	207790000	65005000	71264000	71525000	0	0	0	0	0	0	5.16912	0	-3.62593	-3.24205	4.10117	0	-3.5801	-2.94144	NaN	1	0	NaN	Q749X5
8.48827	8.76395	8.6155	5.60849	5.45604	5.64094	5.78528	5.6741	5.9266					+	+		Sf_CoC;SfMh_CoC	1451	1	4	4	11.3	32.536	302	0	76.773	905730000	113220000	30900000	55505000	26772000	0	0	0	39060	0	0	5.20023	0	-3.05408	-2.78161	4.89634	0	-2.82725	-2.55145	NaN	1	0	NaN	Q749X6
8.50861	8.63153	8.41964	5.51076	5.71123	6.00401	5.42601	5.3733	5.20598					+	+		Sf_CoC;SfMh_CoC	1452	1	6	6	44.4	21.5	196	0	114.5	638690000	58063000	18788000	24518000	14715000	0	41057	0	0	0	0	4.23511	0	-2.77793	-2.40339	5.41181	0	-3.18483	-2.92078	NaN	1	0	NaN	Q749X7
7.94707	8.27054	8.36481	5.77902	5.93297	6.33419	5.61745	5.64119	5.3049					+	+		Sf_CoC;SfMh_CoC	1453	1	7	6	43.5	18.346	168	0	75.639	302280000	37784000	8231900	16356000	13197000	0	0	0	0	0	0	3.326	0	-2.17875	-1.80317	4.05466	0	-2.67296	-2.29131	NaN	1	0	NaN	Q749Y0
6.24922	6.71715	6.45206	5.88101	5.64353	6.01122	5.71227	5.58756	5.60688					+	+		Sf_CoC;SfMh_CoC	1454	1	3	3	12.8	39.92	358	0	7.3169	13957000	820990	40795	192390	587800	0	0	0	0	0	0	1.6532	0.0352143	-0.62756	-0.534989	2.39534	0.00506787	-0.837245	-0.733838	NaN	1	0	NaN	Q749Y4
8.04926	8.07983	8.03117	6.04587	5.36058	5.55468	5.3244	5.41295	5.5111					+	+		Sf_CoC;SfMh_CoC	1455	1	11	11	28.2	45.114	429	0	28.242	414340000	16573000	5061300	5418000	6083700	10374	0	0	0	0	0	3.52111	0	-2.39971	-1.99242	5.92257	0	-2.63727	-2.49799	NaN	1	0	NaN	Q749Y6
7.3691	7.53441	7.43393	5.57913	6.12791	5.84458	5.68555	5.82512	5.18833					+	+		Sf_CoC;SfMh_CoC	1456	1	4	4	21	24.967	233	0	22.716	54052000	4504300	1224800	2226000	1053500	0	0	0	0	0	0	3.18768	0	-1.59528	-1.36865	3.15319	0	-1.87948	-1.56736	NaN	1	0	NaN	Q749Y7
7.73296	7.90346	7.68297	5.83255	6.04969	5.95407	5.34608	6.17715	5.80265					+	+		Sf_CoC;SfMh_CoC	1457	1	4	4	14.9	30.702	282	0	16.509	134850000	8428200	2114500	4013100	2300600	0	0	0	0	0	0	4.42789	0	-1.8277	-1.67423	2.88036	0	-1.99784	-1.59904	NaN	1	0	NaN	Q749Y8
8.90335	8.82006	8.89158	5.61351	6.09233	5.85306	5.36064	5.58384	5.31561					+	+		Sf_CoC;SfMh_CoC	1458	1	26	26	50.5	63.915	586	0	323.31	2894300000	107190000	28897000	41961000	35164000	802000	0	4866	0	0	365110	4.55478	0	-3.01869	-2.64646	5.61937	0	-3.45163	-3.17561	NaN	1	0	NaN	Q749Y9
7.33634	7.63051	6.20987	5.84051	6.09839	5.72495	5.54794	5.99368	5.52149					+	+		Sf_CoC;SfMh_CoC	1461	1	2	2	14.8	16.255	142	0	5.2849	86227000	10778000	4194400	6111700	472270	0	0	0	0	0	0	1.23103	0.00157741	-1.17096	-0.809356	1.39252	0.000379798	-1.3712	-0.939677	NaN	1	0	NaN	Q74A04
8.05061	7.82785	7.96088	5.84023	5.85451	6.07008	5.93446	5.26116	5.7169					+	+		Sf_CoC;SfMh_CoC	1462	1	5	5	31.9	23.381	210	0	14.493	168500000	18722000	7031000	7263200	4412400	14985	0	0	0	0	0	4.47929	0	-2.02484	-1.84316	3.42099	0	-2.30894	-1.91032	NaN	1	0	NaN	Q74A08
8.53499	8.22593	8.42658	5.79743	5.70886	6.13698	6.01361	5.25243	5.34503					+	+		Sf_CoC;SfMh_CoC	1463	1	10	10	44	24.519	225	0	36.195	496560000	33104000	15418000	10268000	7417200	0	0	0	0	0	0	4.0318	0	-2.51474	-2.17011	3.43445	0	-2.85881	-2.27556	NaN	1	0	NaN	Q74A19
5.95081	7.03818	6.89795	6.12639	5.56689	5.80203	5.27979	5.62685	5.98402					+	+		Sf_CoC;SfMh_CoC	1467	1	2	2	7.8	47.899	425	0	6.2094	23274000	1108300	9692.7	328610	769970	0	0	0	0	0	0	0.988695	0.0183186	-0.797214	-0.578507	1.1815	0.00562645	-0.99876	-0.714713	NaN	1	0	NaN	Q74A27
7.25597	7.12943	7.5817	5.68585	5.76058	5.75405	6.00212	5.45008	6.12074					+	+		Sf_CoC;SfMh_CoC	1468	1	3	3	20.1	19.168	174	0	7.2282	39009000	3900900	1187300	1012200	1701400	0	0	0	0	0	0	3.50283	0	-1.58887	-1.39765	2.39433	0	-1.46472	-1.1749	NaN	1	0	NaN	Q74A30
7.97068	8.15528	8.19476	5.73429	5.50239	5.38812	5.89943	5.3946	5.52719					+	+		Sf_CoC;SfMh_CoC	1471	1	4	4	19.8	26.293	242	0	28.766	252990000	21083000	6706700	10021000	4354500	0	0	0	0	0	0	4.50481	0	-2.56531	-2.28425	3.94428	0	-2.49983	-2.14368	NaN	1	0	NaN	Q74A39
8.59006	8.59403	8.5828	5.57776	5.43846	5.81702	5.45204	5.50802	5.87229					+	+		Sf_CoC;SfMh_CoC	1472	1	15	15	53.4	36.529	335	0	170.76	1301900000	76579000	21136000	27918000	27526000	0	0	0	0	0	0	4.94657	0	-2.97788	-2.68135	4.64376	0	-2.97818	-2.63139	NaN	1	0	NaN	Q74A40
6.16969	6.67351	6.61321	5.76016	5.90559	5.67288	5.67489	5.82569	5.31883					+	+		Sf_CoC;SfMh_CoC	1473	1	2	2	3.6	84.967	757	0	4.5491	17875000	388590	88749	168470	131370	0	0	0	0	0	0	1.82344	0.0139173	-0.705926	-0.601946	1.79956	0.00532255	-0.878995	-0.721281	NaN	1	0	NaN	Q74A42
8.259	8.50454	7.95533	5.56116	5.87406	5.90403	5.76617	5.51696	5.31114					+	+		Sf_CoC;SfMh_CoC	1475	1	7	7	38.5	27.382	270	0	96.48	396290000	30484000	7635400	16826000	6003300	0	0	0	0	19788	0	3.66087	0	-2.45987	-2.06192	3.71166	0	-2.7082	-2.24515	NaN	1	0	NaN	Q74A50
8.35065	8.25489	8.1903	5.67751	5.68986	5.67523	5.62486	5.68198	5.51989					+	+		Sf_CoC;SfMh_CoC	1476	1	10	10	39.7	43.971	398	0	76.186	678530000	39913000	12696000	10662000	16555000	0	0	0	0	0	0	6.19121	0	-2.58442	-2.46887	5.62946	0	-2.65637	-2.49073	NaN	1	0	NaN	Q74A52
6.49119	6.61782	7.06558	5.50436	5.35632	5.77409	5.614	5.28688	5.58643					+	+		Sf_CoC;SfMh_CoC	1478	1	2	2	8.5	29.041	270	0	26.809	10558000	621050	99760	230130	291160	0	0	0	0	0	0	2.28563	0.000133621	-1.17994	-0.972848	2.42299	0.000134313	-1.22909	-1.02144	NaN	1	0	NaN	Q74A54
6.65672	6.62091	6.70659	5.74945	6.19776	6.27845	5.2941	5.38675	5.38133						+		SfMh_CoC	1479	1	3	3	5.5	74.799	689	0	4.964	19332000	508730	102760	246040	159930	0	0	0	0	0	0	1.61274	0.0565742	-0.586188	-0.502558	5.32714	0	-1.30735	-1.25831	NaN	1	0	NaN	Q74A61
8.83067	8.98709	9.32434	6.65939	6.21656	5.66733	5.86881	5.16232	6.78628					+	+		Sf_CoC;SfMh_CoC	1484	1	2	2	15.1	14.999	146	0	19.095	2149900000	429990000	92129000	143500000	191130000	847310	318080	1201000	210200	245400	411190	3.05646	0	-2.86627	-2.16848	2.49278	0	-3.10823	-2.08303	0.165498	0.539101	0.241954	0.156023	Q74A77
7.01895	7.17995	7.72552	5.81173	5.84224	5.36548	5.72429	5.50689	5.96697					+	+		Sf_CoC;SfMh_CoC	1485	1	2	2	5.6	45.389	432	0	7.7641	108430000	7745300	699180	2250800	4795400	0	0	0	0	0	0	2.46423	0	-1.63499	-1.29398	2.47822	0	-1.57542	-1.2586	NaN	1	0	NaN	Q74A86
7.88338	8.05392	7.93107	5.49132	6.05545	6.25343	5.28648	5.39361	5.36123					+	+		Sf_CoC;SfMh_CoC	1486	1	12	12	20.3	64.636	571	0	37.084	370550000	14252000	2917300	7293200	3982600	41546	0	0	0	17046	0	3.00727	0	-2.02272	-1.6393	5.77979	0	-2.60902	-2.46159	NaN	1	0	NaN	Q74A94
7.49058	7.5724	7.42511	6.06209	5.62479	6.35478	5.35438	6.1404	5.38014					+	+		Sf_CoC;SfMh_CoC	1487	1	4	4	15.9	32.373	301	0	9.5473	63865000	3756800	1171300	1858400	642010	0	0	46391	0	38648	0	2.62416	0	-1.48214	-1.21853	2.69598	0	-1.87105	-1.48341	NaN	1	0	NaN	Q74A97
5.9108	6.04887	5.97504	6.0371	5.74727	5.49214	5.47438	5.18232	5.89157									1488	1	3	3	3.9	91.263	830	0	10.434	4188000	83760	16868	49774	17117	0	0	0	0	0	0	0.605448	0.775978	-0.219401	-0.188748	1.03534	0.359091	-0.462145	-0.382054	NaN	1	0	NaN	Q74A98
7.86814	7.83979	7.79736	5.69583	5.5186	5.57728	5.00091	5.33439	5.34589					+	+		Sf_CoC;SfMh_CoC	1489	1	6	6	15.4	51.117	462	0	16.964	250540000	10893000	3785900	2108400	4998500	0	0	0	0	0	0	5.62913	0	-2.23786	-2.11911	4.65022	0	-2.60803	-2.33908	NaN	1	0	NaN	Q74AA1
6.29119	6.72279	6.58338	5.42326	5.37064	5.80021	5.56326	5.89518	5.38557					+	+		Sf_CoC;SfMh_CoC	1491	1	4	4	10.2	62.883	566	0	9.7044	16057000	486580	71005	188220	227350	0	0	0	0	0	0	2.24237	0.00114286	-1.00109	-0.844323	2.02436	0.00397059	-0.917787	-0.767285	NaN	1	0	NaN	Q74AB4
6.60978	6.54442	6.66623	6.07209	5.8317	5.91748	5.54571	5.30456	5.11955					+	+		Sf_CoC;SfMh_CoC	1492	1	2	2	13.9	28.627	251	0	5.7299	5434900	452910	225790	227120	0	0	0	0	0	0	0	2.97319	0.0129273	-0.666383	-0.617792	3.25099	0	-1.28354	-1.13759	NaN	1	0	NaN	Q74AC1
8.3522	8.29183	8.25239	5.23863	5.8982	5.7731	5.72459	6.04525	5.73464					+	+		Sf_CoC;SfMh_CoC	1494	1	6	6	46.6	11.333	103	0	50.475	428740000	107180000	43477000	41780000	21929000	0	0	0	0	0	0	3.69835	0	-2.66217	-2.2105	4.6415	0	-2.46398	-2.22145	NaN	1	0	NaN	Q74AC9
7.50431	7.83229	7.47985	5.99426	5.27532	6.48367	5.79946	6.81251	5.90954					+	+		Sf_CoC;SfMh_CoC	1495	1	7	7	19.7	49.836	472	0	30.134	185010000	8044100	2223400	2428600	2846800	108370	86541	71159	53699	122480	103070	1.99068	0	-1.68773	-1.23296	1.86529	0	-1.43164	-1.06805	0.208465	0.495465	-0.256087	-0.173557	Q74AD0
8.58169	8.3994	8.50421	5.77126	5.81833	5.42379	5.54683	5.74165	5.39668					+	+		Sf_CoC;SfMh_CoC	1496	1	25	25	42.6	69.644	645	0	148.75	1239300000	44260000	13100000	18885000	12267000	7155.6	0	0	0	0	0	4.50847	0	-2.82397	-2.48773	4.88375	0	-2.93338	-2.63563	NaN	1	0	NaN	Q74AD1
7.214	5.79831	7.35811	5.45931	5.85866	5.63678	5.8834	5.04178	5.19614					+	+		Sf_CoC;SfMh_CoC	1497	1	2	2	7.3	27.096	248	0	7.6552	22250000	1483300	688270	137950	657120	0	0	0	0	0	0	1.04695	0.00311402	-1.13855	-0.753565	1.18715	0.000683119	-1.41636	-0.907418	NaN	1	0	NaN	Q74AD5
5.98643	6.91283	6.99798	5.6625	5.52228	6.0952	5.54792	5.23074	5.66891					+	+		Sf_CoC;SfMh_CoC	1499	1	3	3	8.1	44.326	418	0	5.9501	30290000	1376800	283190	797500	296130	0	0	0	0	0	0	1.11804	0.0102288	-0.872422	-0.638222	1.52066	0.00131407	-1.14989	-0.852228	NaN	1	0	NaN	Q74AE1
8.80837	8.733	8.66836	5.63546	5.8828	6.10022	5.54411	5.82253	5.56288					+	+		Sf_CoC;SfMh_CoC	1500	1	27	27	41.4	91.44	821	0	173.57	2229900000	57177000	17814000	26408000	12899000	1829.7	0	0	31093	10539	12714	4.46925	0	-2.86375	-2.51157	5.21221	0	-3.0934	-2.81594	0.641708	0.450132	0.229658	0.197718	Q74AE3
8.66345	8.61193	8.41079	5.5602	5.70999	6.01284	5.66694	5.02268	5.11381					+	+		Sf_CoC;SfMh_CoC	1501	1	14	14	57.9	29.333	261	0	61.133	771170000	51411000	15653000	22042000	13603000	0	0	15838	50045	46819	0	4.27156	0	-2.80105	-2.42759	3.97102	0	-3.29424	-2.7101	NaN	1	0	NaN	Q74AE6
8.87028	9.18147	9.1178	5.85546	5.37731	5.55646	5.17094	5.40328	5.28144					+	+		Sf_CoC;SfMh_CoC	1502	1	18	18	41.3	38.67	351	0	148.86	3979300000	189490000	35637000	89169000	64652000	10720	5125.9	0	0	0	16953	4.47659	0	-3.46011	-2.96065	5.26918	0	-3.7713	-3.37858	NaN	1	0	NaN	Q74AE7
7.31269	7.10061	7.20241	5.65573	5.6725	5.92164	5.5037	5.98267	5.43821					+	+		Sf_CoC;SfMh_CoC	1503	1	6	6	4.4	126.95	1148	0	12.627	62518000	1059600	294030	398670	364350	2561.6	0	0	0	0	0	3.79476	0	-1.45528	-1.31633	2.99446	0	-1.56371	-1.32269	NaN	1	0	NaN	Q74AE8
8.54362	8.66733	8.71635	5.74056	5.74335	5.88131	5.53121	5.45972	5.67439					+	+		Sf_CoC;SfMh_CoC	1504	1	7	7	60.9	14.352	128	0	43.157	805880000	134310000	38637000	51776000	43887000	0	0	12602	0	0	0	5.68293	0	-2.85403	-2.66911	5.53991	0	-3.08733	-2.85497	NaN	1	0	NaN	Q74AE9
7.55013	7.93505	7.85774	5.43452	5.43748	5.74388	5.4933	5.30126	6.01291					+	+		Sf_CoC;SfMh_CoC	1505	1	3	3	16.5	29.914	284	0	22.533	178600000	19845000	7675700	5523200	6646100	0	0	0	0	0	0	3.86543	0	-2.24235	-1.93965	3.06785	0	-2.17848	-1.75273	NaN	1	0	NaN	Q74AF0
8.90371	8.90163	8.86277	5.68348	5.9727	5.9387	5.50233	5.4234	5.62753					+	+		Sf_CoC;SfMh_CoC	1506	1	10	10	36.8	45.988	427	0	194.88	2730600000	130030000	40486000	40517000	49025000	0	0	0	0	0	0	5.28746	0	-3.02441	-2.769	6.19558	0	-3.37162	-3.17806	NaN	1	0	NaN	Q74AF1
7.99029	7.95181	7.96475	5.31598	5.5671	5.36717	5.38938	5.68339	5.20238					+	+		Sf_CoC;SfMh_CoC	1507	1	13	13	31	53.937	491	0	109.18	347670000	11989000	3631400	3913100	4444100	0	0	0	0	0	0	5.29629	0	-2.5522	-2.36876	4.26251	0	-2.54391	-2.23061	NaN	1	0	NaN	Q74AH2
7.62767	7.717	7.64035	5.40258	5.41452	5.8758	5.26036	5.5459	5.59344					+	+		Sf_CoC;SfMh_CoC	1508	1	3	3	10.3	36.815	350	0	6.8166	158540000	12195000	2951200	4843700	4241200	63567	44923	0	18674	31915	0	3.72728	0	-2.09737	-1.81078	4.46592	0	-2.19511	-1.9817	NaN	1	0	NaN	Q74AH4
7.38512	7.47922	7.40121	5.82858	5.71009	5.68141	5.83413	5.72549	5.42338					+	+		Sf_CoC;SfMh_CoC	1509	1	3	3	11.7	29.427	266	0	14.14	49282000	4106800	1528700	1583800	994320	0	0	0	0	0	0	5.21115	0	-1.68182	-1.59626	3.81431	0	-1.76085	-1.56344	NaN	1	0	NaN	Q74AH5
7.7093	7.98522	8.159	5.68585	5.97397	5.61514	5.43706	5.50312	6.15995					+	+		Sf_CoC;SfMh_CoC	1510	1	5	5	20.2	49.122	451	0	53.762	388250000	22838000	3517600	5712000	13609000	0	0	0	0	0	0	3.67294	0	-2.19286	-1.8729	2.97569	0	-2.25113	-1.77913	NaN	1	0	NaN	Q74AH6
8.65829	8.41795	7.86965	6.04883	5.67554	6.06535	5.58576	6.1077	5.85276					+	+		Sf_CoC;SfMh_CoC	1512	1	26	26	42.9	77.933	727	0	257.96	1018000000	23674000	8017300	9507200	6139500	9138.1	1406.6	0	0	0	0	3.06885	0	-2.38539	-1.88446	3.05119	0	-2.46656	-1.93033	0.153792	0.789989	0.0811679	0.0677957	Q74AI2
7.74766	7.07343	7.83007	5.65433	5.71998	5.71527	5.51779	6.3085	5.98492					+	+		Sf_CoC;SfMh_CoC	1513	1	2	2	6.4	27.632	264	0	8.0759	83082000	9231300	3776800	1806300	3648200	0	0	0	0	0	0	2.81627	0	-1.85386	-1.49433	2.08258	0	-1.61331	-1.21135	NaN	1	0	NaN	Q74AI3
8.28128	8.28751	8.4494	5.92967	5.69344	5.65917	6.10136	5.59049	5.55643					+	+		Sf_CoC;SfMh_CoC	1514	1	6	6	16.1	30.534	280	0	44.668	435370000	33490000	9419500	12432000	11625000	0	0	0	0	13930	0	4.84966	0	-2.57864	-2.34148	3.82438	0	-2.58997	-2.18631	NaN	1	0	NaN	Q74AI4
6.66149	6.30049	6.67957	5.89079	5.75257	5.78461	5.31248	5.48957	5.19627					+	+		Sf_CoC;SfMh_CoC	1515	1	3	3	4.5	78.604	690	0	5.5411	12217000	297990	104310	62730	130950	0	0	0	0	0	0	2.31886	0.00900348	-0.737861	-0.652782	2.89738	0.000136461	-1.21441	-1.05597	NaN	1	0	NaN	Q74AI7
7.87345	7.89128	7.82392	5.42432	5.73278	5.61875	5.5691	5.91	5.83913					+	+		Sf_CoC;SfMh_CoC	1516	1	11	11	33	39.856	358	0	107.01	240770000	12038000	3549000	4466100	4007400	0	0	0	0	15906	0	4.79113	0	-2.27094	-2.07909	4.41211	0	-2.09015	-1.89018	NaN	1	0	NaN	Q74AI8
7.06322	7.12746	7.02551	5.85487	5.79151	5.67558	6.21354	5.97868	5.48722					+	+		Sf_CoC;SfMh_CoC	1518	1	3	3	27.2	19.273	173	0	6.9474	21725000	2715600	836840	1107300	771460	0	0	0	0	0	0	4.55879	0	-1.29807	-1.2242	2.26107	0.000257143	-1.17891	-0.969466	NaN	1	0	NaN	Q74AJ2
6.72798	6.66814	6.67486	6.23963	5.92586	5.55169	5.57771	5.19294	6.01748					+	+		Sf_CoC;SfMh_CoC	1519	1	5	5	5.1	127.83	1111	0	10.549	34985000	592970	98134	145050	86792	0	90431	0	0	0	172560	1.76621	0.00891099	-0.784603	-0.653975	1.99197	0.00111828	-1.09429	-0.883237	NaN	1	0	NaN	Q74AJ3
8.37208	8.38346	8.42899	5.75743	5.55111	5.8508	4.88625	5.94192	5.63896					+	+		Sf_CoC;SfMh_CoC	1522	1	10	3	15.2	68.668	658	0	11.58	945150000	45007000	11700000	11954000	20584000	149800	66541	48732	134960	143600	225980	5.11306	0	-2.67506	-2.45367	3.11861	0	-2.9058	-2.21089	NaN	1	0	NaN	Q74AK2
6.99696	7.08916	7.17647	5.50898	5.6182	6.21886	5.10033	5.37251	5.59001					+	+		Sf_CoC;SfMh_CoC	1523	1	2	2	13.3	11.012	98	0	13.531	22770000	7590000	2128000	3192400	2238700	0	0	30901	0	0	0	2.34586	0.000142039	-1.30551	-1.06426	3.4849	0	-1.73325	-1.50608	NaN	1	0	NaN	Q74AK6
7.19114	7.00385	7.13094	6.17117	5.67493	6.2679	5.5876	5.32297	5.44283					+	+		Sf_CoC;SfMh_CoC	1525	1	5	5	8.7	84.712	747	0	8.8981	49937000	1387100	399020	522140	465980	0	0	0	0	0	0	2.29679	0.000588957	-1.07065	-0.898355	4.21017	0	-1.65751	-1.51462	NaN	1	0	NaN	Q74AL6
7.87061	7.9616	7.87241	5.52982	5.95843	5.9196	5.33493	5.1481	5.52892					+	+		Sf_CoC;SfMh_CoC	1526	1	5	5	49.7	15.636	147	0	49.267	154300000	17144000	5173200	8305000	3666100	0	0	0	0	0	0	3.93668	0	-2.09892	-1.84097	4.6362	0	-2.56422	-2.30188	NaN	1	0	NaN	Q74AL8
8.11707	8.00852	8.00307	5.6797	5.79614	5.77738	5.58517	5.38705	6.02256					+	+		Sf_CoC;SfMh_CoC	1527	1	13	13	15.3	99.715	894	0	69.885	442870000	8516800	2549300	3849600	2117900	0	0	0	0	0	0	5.8074	0	-2.29181	-2.17898	3.61764	0	-2.37796	-1.99598	NaN	1	0	NaN	Q74AM0
6.07239	7.4961	7.54023	5.94737	5.81209	5.77385	5.73514	5.85029	5.27292					+	+		Sf_CoC;SfMh_CoC	1530	1	2	2	4.2	50.637	472	0	4.9752	94677000	4116400	219930	1571100	2319000	0	0	0	6403.1	0	0	1.15567	0.00167442	-1.1918	-0.802584	1.29364	0.000379415	-1.41679	-0.936188	NaN	1	0	NaN	Q74AP3
7.17791	7.15464	6.5796	5.58634	5.57529	5.43396	5.84838	5.64137	5.37504					+	+		Sf_CoC;SfMh_CoC	1531	1	3	3	26.8	19.073	183	0	62.298	20441000	2555100	827460	1053800	673870	0	0	0	0	0	0	2.68972	0	-1.43886	-1.19732	2.31516	0	-1.34912	-1.089	NaN	1	0	NaN	Q74AP6
8.14085	8.18381	8.12015	5.70679	5.75499	5.72407	5.17016	5.95101	5.74458					+	+		Sf_CoC;SfMh_CoC	1532	1	4	4	26.2	19.97	187	0	78.661	305450000	33938000	10414000	13590000	8364300	819160	465720	285020	0	0	0	7.27598	0	-2.41965	-2.36419	3.37681	0	-2.52636	-2.04669	NaN	1	0	NaN	Q74AP7
8.21354	8.27802	8.38081	5.85425	5.6741	6.0379	5.56938	4.96476	5.13298					+	+		Sf_CoC;SfMh_CoC	1536	1	9	9	32.7	38.974	355	0	123.54	653190000	38423000	9147500	13179000	16097000	0	0	0	0	0	0	4.52029	0	-2.43537	-2.18269	4.09614	0	-3.06842	-2.58581	NaN	1	0	NaN	Q74AR1
9.08357	9.17785	9.09757	5.83817	5.96161	5.48702	5.39535	6.12197	5.94055					+	+		Sf_CoC;SfMh_CoC	1537	1	27	27	70.6	46.441	428	0	323.31	5007700000	227620000	54840000	78018000	94700000	25606	0	0	17092	8094.7	12360	4.68381	0	-3.3574	-2.9318	3.93676	0	-3.30038	-2.70454	NaN	1	0	NaN	Q74AR6
7.29363	7.09142	7.16176	5.53491	5.30143	5.58562	5.56501	5.45713	5.67281					+	+		Sf_CoC;SfMh_CoC	1538	1	8	8	14.8	88.69	803	0	45.755	58924000	1437200	424710	540870	469070	1342.1	0	1184.2	0	0	0	4.06694	0	-1.70828	-1.54499	4.32796	0	-1.61729	-1.48927	NaN	1	0	NaN	Q74AR7
7.83821	7.77858	7.73012	6.0777	5.66295	5.63512	5.63317	5.31027	5.52381					+	+		Sf_CoC;SfMh_CoC	1539	1	7	7	22.3	46.716	413	0	21.156	221120000	9613800	3107600	3275400	3230800	0	0	0	0	0	0	3.76991	0	-1.99038	-1.73607	4.67194	0	-2.29322	-2.08506	NaN	1	0	NaN	Q74AS5
7.93866	7.86951	7.74461	5.75202	5.54949	5.50554	5.68371	5.62432	5.37943					+	+		Sf_CoC;SfMh_CoC	1540	1	7	7	16.9	41.214	403	0	29.162	271180000	30131000	8889100	17153000	4089600	0	0	0	0	0	0	4.72753	0	-2.24858	-2.05389	4.51577	0	-2.28844	-2.06339	NaN	1	0	NaN	Q74AS9
8.07196	8.08314	8.14476	5.91009	5.51328	5.72417	5.23342	5.60411	5.44192					+	+		Sf_CoC;SfMh_CoC	1541	1	15	14	34	56.31	491	0	183.48	462130000	15936000	3779000	6885800	5270900	0	0	0	0	0	0	4.46772	0	-2.3841	-2.13469	4.77499	0	-2.67347	-2.40929	NaN	1	0	NaN	Q74AT0
7.35776	6.81209	6.98549	5.29777	5.58485	5.87901	5.57627	5.41834	5.73336					+	+		Sf_CoC;SfMh_CoC	1542	1	2	2	9.5	45.846	423	0	13.506	44856000	2638600	1155800	332960	1149800	0	0	0	0	0	0	2.48851	0	-1.46457	-1.18827	2.87449	0	-1.47579	-1.24552	NaN	1	0	NaN	Q74AT1
7.10599	6.92054	7.28405	6.31439	5.74015	5.5484	5.78901	5.46385	5.40826					+	+		Sf_CoC;SfMh_CoC	1543	1	2	2	11.6	24.178	224	0	6.013	25653000	1973300	643930	898150	431250	0	0	0	0	0	0	2.09024	0.000135076	-1.23587	-0.986389	3.21286	0	-1.54982	-1.33781	NaN	1	0	NaN	Q74AT2
8.18344	8.15128	8.23797	5.68208	6.073	5.60335	5.52093	5.81638	5.7738					+	+		Sf_CoC;SfMh_CoC	1544	1	25	25	39.6	84.146	765	0	140.93	606930000	14451000	3808600	5948400	4668400	10408	2995.8	0	0	12024	0	4.08287	0	-2.40475	-2.09582	4.88678	0	-2.4872	-2.27013	NaN	1	0	NaN	Q74AT3
8.4917	8.51911	8.81191	6.49378	6.42511	5.67703	5.85467	5.23296	5.60657					+	+		Sf_CoC;SfMh_CoC	1545	1	12	12	56.4	19.597	172	0	65.943	811860000	73805000	24562000	29137000	19504000	126530	137380	136220	109120	93107	0	2.99323	0	-2.40893	-1.88063	3.89838	0	-3.04284	-2.51948	0.932153	0.0955821	0.633906	0.480998	Q74AT4
7.57542	7.6782	7.54951	5.34042	5.90771	6.09708	5.78768	5.69152	5.2094					+	+		Sf_CoC;SfMh_CoC	1546	1	4	4	17.6	36.273	347	0	54.926	122470000	8164900	1884500	2608000	3672400	0	0	0	0	0	0	2.85446	0	-1.8193	-1.47827	3.43048	0	-2.03818	-1.72265	NaN	1	0	NaN	Q74AT5
7.63267	7.54761	6.43997	5.62976	5.79417	5.64851	5.70524	5.64696	5.5335					+	+		Sf_CoC;SfMh_CoC	1548	1	4	4	14.5	34.333	310	0	12.347	98893000	5494100	2410700	1693600	1375800	14012	0	0	0	0	0	1.75973	0	-1.51594	-1.09243	1.81858	0	-1.57819	-1.13745	NaN	1	0	NaN	Q74AT7
8.2584	8.31643	8.28517	5.81008	5.86712	5.71409	5.43842	5.63457	5.02562					+	+		Sf_CoC;SfMh_CoC	1549	1	15	15	58.1	39.083	363	0	134.89	639120000	31956000	7842300	10606000	13501000	0	0	7468.3	0	0	0	6.09348	0	-2.48957	-2.37624	4.07121	0	-2.92047	-2.47447	NaN	1	0	NaN	Q74AT8
6.23406	6.35597	6.38703	5.52583	5.70175	5.87625	5.53918	4.85305	5.43377					+	+		Sf_CoC;SfMh_CoC	1550	1	2	2	6.5	41.841	384	0	4.0273	7707600	405670	88705	104350	212610	0	0	0	0	0	0	2.30302	0.0235265	-0.624409	-0.561818	2.06624	0.00122631	-1.05035	-0.862098	NaN	1	0	NaN	Q74AT9
6.463	6.40877	6.40322	6.04758	6.007	5.63	5.3293	5.66949	5.67303						+		SfMh_CoC	1552	1	2	2	4.8	47.851	434	0	5.2885	9505500	432070	134850	133220	163990	0	0	0	0	0	0	1.77318	0.100488	-0.530134	-0.467363	2.77359	0.00377016	-0.867723	-0.777824	NaN	1	0	NaN	Q74AU1
7.32905	7.50121	7.3092	5.84297	6.07445	5.40679	5.72063	5.50687	5.64043					+	+		Sf_CoC;SfMh_CoC	1554	1	3	3	11.9	30.039	260	0	8.141	58809000	4900800	1428200	1949600	1523100	0	0	0	0	0	0	2.84256	0	-1.60508	-1.33201	4.4462	0	-1.75718	-1.61625	NaN	1	0	NaN	Q74AU6
5.66506	6.16751	5.74518	5.81704	5.95917	5.56306	5.47426	5.82842	5.63061									1557	1	2	2	8.7	39.232	355	0.0024826	3.0373	1686700	105420	25171	21542	58707	0	0	0	0	0	0	0.152879	0.927114	-0.0794915	-0.0665646	0.503613	0.797667	-0.214816	-0.181047	NaN	1	0	NaN	Q74AV8
8.18532	8.25399	8.1931	6.05865	6.06851	5.8979	5.70478	5.75356	5.46234					+	+		Sf_CoC;SfMh_CoC	1559	1	10	10	31.6	35.192	326	0	64.978	428410000	23801000	7234500	8406900	8139200	0	0	0	0	20116	0	5.50011	0	-2.20245	-2.07894	4.99871	0	-2.57058	-2.35265	NaN	1	0	NaN	Q74AW0
7.53377	7.40788	7.55406	5.83447	5.91557	6.09805	5.29439	5.45332	5.98246					+	+		Sf_CoC;SfMh_CoC	1560	1	7	7	27.7	32.867	292	0	18.011	67136000	2919000	1199300	1238900	480790	0	0	0	0	0	0	4.1681	0	-1.54921	-1.42082	3.0783	0	-1.92185	-1.58443	NaN	1	0	NaN	Q74AW1
8.20325	8.34359	8.43887	5.94587	5.74667	5.57224	5.45181	6.14328	5.69254					+	+		Sf_CoC;SfMh_CoC	1561	1	2	2	21.7	7.8041	69	0	4.3963	399890000	99972000	25081000	44561000	30330000	0	0	0	0	0	0	4.44498	0	-2.57364	-2.282	3.55792	0	-2.56602	-2.11387	NaN	1	0	NaN	Q74AW2
8.28704	8.2771	8.35455	5.45119	5.55917	5.70125	4.96011	5.01189	5.74988					+	+		Sf_CoC;SfMh_CoC	1563	1	16	16	36.5	58.388	510	0	184.63	785730000	28062000	6743600	10147000	11171000	0	0	0	0	0	0	5.4403	0	-2.7357	-2.54156	3.5534	0	-3.0656	-2.44033	NaN	1	0	NaN	Q74AW7
7.26107	6.03557	7.65074	5.70669	5.75739	5.83863	5.85416	5.73115	5.32958					+	+		Sf_CoC;SfMh_CoC	1564	1	3	3	9.9	39.428	345	0	5.4469	43537000	2073200	587110	592700	893360	0	0	0	0	0	0	1.17024	0.00158824	-1.21489	-0.816382	1.23362	0.00112377	-1.34416	-0.889142	NaN	1	0	NaN	Q74AW8
6.906	6.70946	6.75239	5.87603	6.22112	5.58672	4.90826	5.27799	5.57662					+	+		Sf_CoC;SfMh_CoC	1565	1	3	3	14.4	33.719	299	0	7.4355	18178000	1069300	126430	729870	213000	0	0	0	0	0	0	2.01156	0.00352985	-0.894656	-0.750026	2.79097	0	-1.53499	-1.27671	NaN	1	0	NaN	Q74AX3
7.38762	7.4658	7.4222	5.60002	5.701	5.57621	5.24322	5.45207	5.56423					+	+		Sf_CoC;SfMh_CoC	1566	1	9	9	26.5	49.683	438	0	29.332	81590000	3021900	817320	1030900	1173700	0	0	0	0	0	0	5.65313	0	-1.79946	-1.7229	4.49496	0	-2.00537	-1.82848	NaN	1	0	NaN	Q74AX4
6.43616	6.28017	6.5472	5.93502	5.26358	5.43396	5.48205	5.41042	4.98874					+	+		Sf_CoC;SfMh_CoC	1570	1	3	3	7.6	70.904	667	0	6.9968	11209000	311360	62010	135770	113580	0	0	0	0	0	0	1.81477	0.00445463	-0.876991	-0.721279	2.55001	0.000381726	-1.12744	-0.961748	NaN	1	0	NaN	Q74AY3
8.35574	8.33435	8.5403	5.40541	5.60144	5.82245	5.87496	5.91492	5.39627					+	+		Sf_CoC;SfMh_CoC	1571	1	20	19	23.2	93.366	824	0	132.34	1035400000	24079000	4967600	10466000	8620000	0	0	0	15013	3794.3	6196.6	4.46999	0	-2.80037	-2.46282	3.93679	0	-2.68141	-2.27433	NaN	1	0	NaN	Q74AZ0
6.12861	7.9499	7.67224	5.94625	5.78809	5.96596	5.66314	5.7086	5.09008					+	+		Sf_CoC;SfMh_CoC	1573	1	2	2	18.4	9.7504	87	0	9.5237	116490000	58246000	11973000	35272000	11000000	0	0	0	0	0	0	1.11525	0.00104609	-1.35015	-0.860344	1.37102	0	-1.76297	-1.10154	NaN	1	0	NaN	Q74AZ3
7.00864	6.75251	7.12473	5.33583	6.06186	5.83117	5.74087	6.2163	5.49976					+	+		Sf_CoC;SfMh_CoC	1574	1	5	5	7.8	83.61	797	0	8.9735	39805000	1137300	402820	361760	298390	0	1668.1	0	35215	37421	0	2.14485	0.000134636	-1.21901	-0.982475	2.06713	0.000500501	-1.14299	-0.923633	0.090109	0.819146	-0.0760233	-0.0584658	Q74B10
7.9202	7.65573	7.83935	5.86673	5.87347	5.64705	5.35779	5.78626	5.68981					+	+		Sf_CoC;SfMh_CoC	1575	1	13	13	16.6	99.395	894	0	30.405	251850000	5474900	1647600	2029800	1776100	20790	0	0	0	0	664.24	4.30948	0	-2.00934	-1.81357	3.87831	0	-2.1938	-1.90512	NaN	1	0	NaN	Q74B13
6.54699	6.81708	6.84557	5.78674	6.12929	5.81248	5.23929	5.20069	5.82926					+	+		Sf_CoC;SfMh_CoC	1576	1	2	2	7.9	30.399	277	0	5.3169	10864000	776020	250620	321440	203960	0	0	0	0	0	0	2.32473	0.00434894	-0.827041	-0.721964	2.37051	0	-1.31346	-1.07261	NaN	1	0	NaN	Q74B18
7.60432	7.62343	7.61695	5.58566	5.98562	5.59074	5.0356	5.23267	5.83456					+	+		Sf_CoC;SfMh_CoC	1577	1	6	6	36.9	16.601	149	0	13.611	77983000	8664700	2867700	3813200	1983800	0	0	0	0	0	0	3.85547	0	-1.89422	-1.67246	3.13738	0	-2.24729	-1.81179	NaN	1	0	NaN	Q74B24
7.5994	8.15266	8.02772	6.26418	6.80131	6.7189	6.19204	6.48965	6.40627					+	+		Sf_CoC;SfMh_CoC	1579	1	8	8	26.3	39.221	350	0	40.291	346780000	20399000	5588800	5944500	7473400	629950	280910	170520	120160	101760	89002	2.31013	0	-1.3318	-1.07702	2.92941	0	-1.56394	-1.31476	0.542368	0.45473	0.232145	0.195231	Q74B32
7.42292	7.13152	6.30802	6.09054	5.57152	5.51527	5.62816	5.78542	5.25641					+	+		Sf_CoC;SfMh_CoC	1580	1	2	2	6.3	52.407	476	0.00053135	3.9247	53341000	2222500	712810	757390	752340	0	0	0	0	0	0	1.49359	0.000584772	-1.22837	-0.889639	1.7147	0.000134172	-1.39749	-1.02092	NaN	1	0	NaN	Q74B34
7.75606	8.13881	8.25921	6.01647	5.59828	5.78326	5.33916	5.29463	5.65104					+	+		Sf_CoC;SfMh_CoC	1582	1	4	4	30.1	11.177	103	0	11.049	224700000	37451000	5933200	17511000	13996000	0	0	0	0	10523	0	3.50187	0	-2.25202	-1.88607	3.80951	0	-2.62308	-2.20682	NaN	1	0	NaN	Q74B42
7.64538	8.5659	8.30356	5.70303	5.11413	6.12199	5.49981	5.47147	5.12288					+	+		Sf_CoC;SfMh_CoC	1583	1	16	16	44.3	58.264	531	0	102.6	858160000	34326000	1834000	18212000	13489000	781770	0	0	0	9522.6	0	2.4901	0	-2.52523	-1.80307	3.14187	0	-2.80689	-2.16011	NaN	1	0	NaN	Q74B43
8.41251	8.46684	8.43651	5.63904	5.98941	5.91344	5.38592	5.30555	5.33755					+	+		Sf_CoC;SfMh_CoC	1584	1	13	13	45.5	38.247	354	0	95.72	952650000	43302000	11188000	15048000	17052000	0	0	0	0	0	14476	4.75419	0	-2.59132	-2.33965	7.38673	0	-3.09561	-3.01084	NaN	1	0	NaN	Q74B46
8.28807	8.54499	8.53586	5.76626	7.22466	7.96747	6.69366	5.64731	7.62996					+	+		Sf_CoC;SfMh_CoC	1585	1	15	15	36.7	52.672	491	0	55.712	1222100000	43648000	6856800	16451000	17701000	825240	463490	521260	157810	152690	518500	1.05964	0.000585366	-1.47017	-0.889944	1.44474	0	-1.79933	-1.13969	0.141166	0.490252	0.329156	0.176618	Q74B47
8.21331	8.0182	8.11008	5.65129	5.66339	5.6566	5.41124	5.55748	5.13266					+	+		Sf_CoC;SfMh_CoC	1586	1	5	5	36.6	18.172	161	0	30.536	233220000	25913000	9301400	8183600	8428200	0	0	0	0	0	0	5.77781	0	-2.45677	-2.32547	4.44052	0	-2.74674	-2.4163	NaN	1	0	NaN	Q74B48
7.08856	6.61552	7.04661	5.66133	5.99217	5.61995	5.26952	5.68982	5.86549					+	+		Sf_CoC;SfMh_CoC	1591	1	3	3	6.6	75.731	713	0	8.0818	31512000	900340	354520	174190	371630	0	0	0	0	0	0	2.4236	0.000133477	-1.15908	-0.972674	2.30885	0.000136752	-1.30862	-1.06165	NaN	1	0	NaN	Q74B94
7.52571	7.66582	7.79933	5.96792	5.60669	5.73558	5.54701	5.94237	5.45117					+	+		Sf_CoC;SfMh_CoC	1592	1	3	3	23.4	14.329	128	0	17.897	87394000	14566000	3647100	6537600	4381000	0	0	0	0	0	0	3.86322	0	-1.89355	-1.67282	3.54078	0	-2.01677	-1.724	NaN	1	0	NaN	Q74B95
7.7495	7.62328	7.72802	5.76049	5.65027	5.69922	5.54766	4.98896	5.73618					+	+		Sf_CoC;SfMh_CoC	1595	1	18	18	17.1	136.65	1214	0	72.204	206640000	2649300	544060	1169100	936080	0	0	0	0	0	0	5.61656	0	-1.99694	-1.90119	3.24942	0	-2.276	-1.85385	NaN	1	0	NaN	Q74BD3
6.99637	6.94787	7.02358	5.33718	5.52522	5.69671	5.54761	5.57778	5.6679					+	+		Sf_CoC;SfMh_CoC	1596	1	6	6	5	144.43	1270	0	13.147	48641000	715310	141690	233200	184830	0	0	32541	44398	46955	31688	3.80176	0	-1.46957	-1.32853	5.28983	0	-1.39151	-1.33493	NaN	1	0	NaN	Q74BD4
7.21455	7.08077	7.31714	5.54198	5.63547	6.00786	5.56657	5.69445	5.54199					+	+		Sf_CoC;SfMh_CoC	1598	1	8	8	13.6	87.208	786	0	21.904	63976000	1729100	467620	704780	555410	0	0	1266	0	0	0	3.13684	0	-1.47572	-1.27449	4.36973	0	-1.60315	-1.48006	NaN	1	0	NaN	Q74BE0
8.14461	8.28151	8.4901	5.84664	6.02044	5.56803	5.51116	5.37023	5.62319					+	+		Sf_CoC;SfMh_CoC	1599	2	18	18	29.7	79.893	727	0	215.3	818940000	22134000	3555600	9255000	9213700	28904	5929.1	0	0	25244	49305	3.94478	0	-2.4937	-2.13926	4.64095	0	-2.80388	-2.49393	NaN	1	0	NaN	Q74BE1;Q2FSF4
8.59504	8.57251	8.70551	5.8327	5.39411	5.70077	5.49307	5.10236	5.20668					+	+		Sf_CoC;SfMh_CoC	1600	1	12	12	40.2	33.138	296	0	35.925	999320000	47587000	13531000	16191000	17864000	0	0	0	0	0	0	4.58832	0	-2.98183	-2.62425	4.95843	0	-3.35699	-2.98712	NaN	1	0	NaN	Q74BF0
8.96535	8.96036	8.97797	5.52457	5.45548	5.63745	5.77914	5.29659	5.47551					+	+		Sf_CoC;SfMh_CoC	1601	1	26	26	48	58.728	527	0	196.18	3552100000	142080000	39152000	55492000	47438000	0	0	0	2049.6	0	0	6.45645	0	-3.42873	-3.25525	4.7822	0	-3.45081	-3.02453	NaN	1	0	NaN	Q74BF1
8.79751	8.7178	8.73502	6.64044	6.73211	6.70882	6.5829	6.41419	6.46166					+	+		Sf_CoC;SfMh_CoC	1602	1	14	13	33.4	37.382	347	0	83.317	1866600000	98241000	25873000	30858000	35818000	1873200	1103500	861240	764160	468520	621060	6.21892	0	-2.05632	-1.98362	5.6576	0	-2.26386	-2.14429	1.65205	0.452072	0.20754	0.196298	Q74BF2
7.73677	7.62306	7.37513	5.63232	5.5753	5.47207	5.65781	5.09891	5.56154					+	+		Sf_CoC;SfMh_CoC	1603	1	5	5	30.7	20.231	189	0	11.689	77209000	7720900	2633200	3525100	1562500	0	0	0	0	0	0	4.18452	0	-2.01843	-1.80763	3.3393	0	-2.1389	-1.77816	NaN	1	0	NaN	Q74BF4
7.63413	7.73055	7.83501	5.5029	6.01637	5.78364	5.84976	5.07328	5.71486					+	+		Sf_CoC;SfMh_CoC	1605	1	7	7	19.6	52.358	490	0	30.287	201740000	7204900	2154900	2287100	2731700	0	17735	13504	0	0	0	3.60496	0	-1.96559	-1.69539	3.0504	0	-2.18726	-1.75479	NaN	1	0	NaN	Q74BF6
7.69945	7.75455	7.55973	5.322	5.93413	6.08451	5.44651	5.84396	5.4395					+	+		Sf_CoC;SfMh_CoC	1606	1	7	7	26.7	33.211	300	0	30.885	97320000	4866000	1864600	1363700	1617400	0	0	0	20428	0	0	2.85109	0	-1.89103	-1.52467	3.86629	0	-2.09459	-1.82822	NaN	1	0	NaN	Q74BF8
7.28448	7.45474	7.38243	5.92346	5.62123	5.62158	5.89309	5.50924	5.64724					+	+		Sf_CoC;SfMh_CoC	1607	1	5	5	44.4	17.808	162	0	42.145	46837000	3903000	1057700	1996500	822740	26190	0	0	0	0	0	3.90813	0	-1.65179	-1.48526	3.79497	0	-1.69069	-1.50603	NaN	1	0	NaN	Q74BF9
9.60388	9.42045	9.17202	5.8297	5.74602	5.60254	5.32069	5.53035	5.66595					+	+		Sf_CoC;SfMh_CoC	1608	1	4	4	10.8	49.378	473	0	50.525	5298800000	529880000	252390000	183140000	94355000	0	0	0	0	0	0	4.88148	0	-3.6727	-3.21707	4.76654	0	-3.89312	-3.35483	NaN	1	0	NaN	Q74BG5
6.87458	6.46541	6.73189	5.832	5.72726	5.8708	5.29105	5.24607	5.59234					+	+		Sf_CoC;SfMh_CoC	1610	1	3	3	7.8	35.504	321	0	12.916	14450000	760520	366380	226410	153450	14270	0	0	0	0	0	2.63938	0.00208413	-0.880603	-0.781135	2.9027	0	-1.31414	-1.13108	NaN	1	0	NaN	Q74BG7
8.11773	7.88958	7.66164	6.13348	5.87034	5.5292	5.88615	6.09742	5.66011					+	+		Sf_CoC;SfMh_CoC	1611	1	11	11	10.3	182.81	1779	0	292.78	313970000	7301500	3283800	2509400	1361100	0	0	0	55198	0	91992	3.13606	0	-2.04531	-1.67794	3.41248	0	-2.00843	-1.69857	NaN	1	0	NaN	Q74BG8
7.94943	7.86681	7.83814	5.75767	5.49105	5.78759	5.27453	5.3983	5.59597					+	+		Sf_CoC;SfMh_CoC	1614	1	12	12	15.7	96.337	837	0	49.892	1647300000	36606000	1922500	3023700	1873800	2689800	459080	534780	12313000	8969600	4820200	4.60247	0	-2.20602	-2.0055	4.80252	0	-2.46186	-2.23933	NaN	1	0	NaN	Q74BH5
7.35326	7.35359	7.43735	5.87114	5.4154	5.64028	5.88735	5.34323	5.63894					+	+		Sf_CoC;SfMh_CoC	1615	1	4	4	20.1	30.999	284	0	9.6936	41884000	3807700	1394500	1040700	1372400	0	0	0	0	0	0	3.68535	0	-1.73913	-1.53294	3.41204	0	-1.75823	-1.51606	NaN	1	0	NaN	Q74BH6
6.63119	6.65882	6.76521	5.76762	5.78287	5.50159	5.74828	5.64811	5.34959					+	+		Sf_CoC;SfMh_CoC	1616	1	6	6	22.4	60.84	558	0	13.848	19326000	666400	156820	257240	252340	0	0	0	0	0	0	3.25127	0.000356108	-1.00105	-0.910006	3.02074	0.000258197	-1.10308	-0.979188	NaN	1	0	NaN	Q74BH7
7.39023	7.46016	7.32199	5.81204	5.77695	5.46436	5.64575	5.92977	5.42631					+	+		Sf_CoC;SfMh_CoC	1617	1	5	5	19.7	31.543	284	0	12.261	49624000	2481200	857570	1093500	530130	0	0	0	0	0	0	3.88372	0	-1.70634	-1.52694	3.47248	0	-1.72352	-1.49729	NaN	1	0	NaN	Q74BH8
8.66119	8.61285	8.64861	5.71645	5.60702	5.82595	5.76415	5.83756	5.24783					+	+		Sf_CoC;SfMh_CoC	1621	1	12	12	39.5	37.737	344	0	92.863	1164800000	61306000	23114000	18886000	19222000	47264	0	15636	17476	0	2953.1	5.8401	0	-2.92441	-2.74634	4.07612	0	-3.02437	-2.54981	NaN	1	0	NaN	Q74BI6
7.75068	7.75298	7.78904	5.58693	5.75629	5.9084	5.48077	4.90708	5.65701					+	+		Sf_CoC;SfMh_CoC	1622	1	10	10	23.3	64.129	605	0	35.572	239330000	8864000	1892200	4299500	2672200	0	0	0	0	0	0	4.55763	0	-2.01369	-1.84122	3.3572	0	-2.41594	-1.96941	NaN	1	0	NaN	Q74BI8
7.68454	7.64756	7.83826	5.94281	5.80815	6.04081	5.71475	5.30875	5.57341					+	+		Sf_CoC;SfMh_CoC	1623	1	3	3	14.3	19.166	182	0	5.3497	98571000	10952000	3456800	4115700	3249300	130470	0	0	0	0	0	4.44161	0	-1.79286	-1.64603	4.10559	0	-2.19115	-1.93471	NaN	1	0	NaN	Q74BI9
7.43128	7.35438	7.42692	5.63984	5.58978	5.58043	4.88078	5.53761	5.58264					+	+		Sf_CoC;SfMh_CoC	1624	1	3	3	6.5	47.895	433	0	5.1265	99555000	4525200	1369400	1234800	1863100	0	27713	0	0	30222	0	6.27811	0	-1.80084	-1.74666	3.08736	0	-2.07052	-1.68583	NaN	1	0	NaN	Q74BJ0
8.63287	8.44479	8.55748	5.69252	5.96923	5.80825	6.08169	5.23289	5.25976					+	+		Sf_CoC;SfMh_CoC	1625	1	35	34	42.5	102.44	897	0	229.79	1388500000	24794000	6973500	10374000	7369700	5244.7	2034.5	0	13121	17283	39044	5.01644	0	-2.72172	-2.48088	3.35469	0	-3.02027	-2.35247	NaN	1	0	NaN	Q74BJ1
7.9568	7.80208	7.64607	5.67805	5.83702	5.78794	5.60257	5.41354	5.17989					+	+		Sf_CoC;SfMh_CoC	1627	1	5	5	14.9	42.451	404	0	59.598	265140000	33143000	8927500	17262000	6952900	0	0	0	0	0	0	4.44052	0	-2.03398	-1.84695	4.03321	0	-2.40298	-2.0866	NaN	1	0	NaN	Q74BJ5
8.46368	8.26081	7.77994	6.04414	5.55958	5.86445	6.23915	5.67862	5.37605					+	+		Sf_CoC;SfMh_CoC	1628	1	20	18	24.8	100.8	887	0	162.88	695300000	13119000	4036000	5514200	3519100	3192.9	0	0	16026	15286	15076	3.16202	0	-2.34542	-1.88055	2.75349	0	-2.40354	-1.81524	0.0701759	0.864974	0.0581166	0.0450619	Q74BJ6
7.67654	7.62375	7.56823	5.74832	5.50696	5.58832	5.94325	5.58526	5.82852					+	+		Sf_CoC;SfMh_CoC	1631	1	4	4	14	38.664	351	0	76.105	158940000	10596000	2998700	3081200	4516000	0	0	0	0	0	0	4.88059	0	-2.0083	-1.86388	4.122	0	-1.83716	-1.65499	NaN	1	0	NaN	Q74BK9
8.11484	8.10353	8.27759	5.50245	5.6389	5.79752	5.30837	5.35158	5.41763					+	+		Sf_CoC;SfMh_CoC	1632	1	7	7	36.1	21.084	191	0	69.389	278440000	27844000	7133500	12501000	7894700	83144	49699	66376	73014	42038	0	4.79489	0	-2.51903	-2.2856	5.77533	0	-2.80613	-2.63589	NaN	1	0	NaN	Q74BL0
7.67655	7.81125	7.35761	6.07193	6.09099	5.51317	5.59151	4.96344	5.20155					+	+		Sf_CoC;SfMh_CoC	1633	1	5	5	27.3	22.049	198	0	17.193	94258000	10473000	3267200	6181100	1024800	0	0	0	0	0	0	2.75312	0	-1.72311	-1.39818	3.31659	0	-2.36297	-1.92555	NaN	1	0	NaN	Q74BL1
7.98541	8.01047	8.16086	5.77009	5.87719	5.57653	5.61265	5.58985	5.63198					+	+		Sf_CoC;SfMh_CoC	1634	1	7	7	39.6	19.423	182	0	41.906	205700000	20570000	6382300	7725000	6462600	0	0	0	0	0	0	4.62067	0	-2.31098	-2.09395	5.77694	0	-2.44075	-2.31105	NaN	1	0	NaN	Q74BL2
8.69463	8.51314	8.59941	5.44464	5.46186	5.79035	5.62021	5.55356	5.83229					+	+		Sf_CoC;SfMh_CoC	1635	1	28	28	35.7	94.221	894	0	253.63	1593700000	31249000	8595800	14803000	7700500	0	0	25217	52031	45358	26918	4.78138	0	-3.03678	-2.70155	5.11154	0	-2.93371	-2.66933	0.29792	0.730075	-0.103071	-0.0903815	Q74BL3
6.97052	6.74229	6.82304	5.50613	5.954	6.0055	5.66329	5.32767	5.58304					+	+		Sf_CoC;SfMh_CoC	1636	1	4	4	16.6	38.488	362	0	13.045	58476000	2923800	577860	268550	443110	151880	153720	0	526020	380140	422520	2.39689	0.0010503	-1.0234	-0.873157	3.39416	0	-1.32062	-1.1778	NaN	1	0	NaN	Q74BL6
6.90538	6.46722	6.79243	5.80234	5.83678	5.58451	5.60265	6.0255	5.93175					+	+		Sf_CoC;SfMh_CoC	1637	1	3	3	8.8	41.207	375	0	6.2947	26269000	1876400	532910	693150	624600	0	0	0	25701	0	0	2.51352	0.00114627	-0.98047	-0.850174	2.04113	0.00505872	-0.868379	-0.73371	NaN	1	0	NaN	Q74BL7
6.91288	6.95825	7.01511	6.27759	5.80267	5.62746	5.82907	5.38268	5.47578					+	+		Sf_CoC;SfMh_CoC	1638	1	3	3	12.4	38.883	355	0	11.9	34753000	1737600	465870	452510	819270	0	0	0	0	0	0	2.24277	0.00070922	-1.0595	-0.88554	3.26008	0	-1.39957	-1.22861	NaN	1	0	NaN	Q74BM0
8.54291	8.61629	8.91193	5.58346	6.16368	5.66559	5.98182	5.56218	5.51449					+	+		Sf_CoC;SfMh_CoC	1640	1	14	14	38.6	49.003	446	0	59.277	2055200000	89355000	15906000	24911000	48492000	0	46267	0	0	0	0	3.76123	0	-2.88614	-2.37836	4.0616	0	-3.00422	-2.53211	NaN	1	0	NaN	Q74BM2
7.44719	7.24152	7.49376	5.77232	5.66005	5.80445	5.91375	5.50789	5.63799					+	+		Sf_CoC;SfMh_CoC	1641	1	3	3	17.6	30.36	273	0	12.081	54912000	3230100	961980	1140400	1127800	0	0	0	0	0	0	4.30105	0	-1.64855	-1.51382	3.5554	0	-1.70761	-1.49456	NaN	1	0	NaN	Q74BM4
8.83749	8.78856	8.66926	5.58585	5.65987	5.5251	5.74428	5.39923	5.35708					+	+		Sf_CoC;SfMh_CoC	1642	1	21	21	46.4	51.758	472	0	156.11	2113200000	64036000	19565000	24726000	19673000	21394	11004	6392.5	33614	0	0	6.02262	0	-3.17483	-2.98566	4.79413	0	-3.26491	-2.8831	NaN	1	0	NaN	Q74BM8
8.17909	8.02494	7.87861	5.65628	5.54124	5.87369	5.87822	5.62562	5.7101					+	+		Sf_CoC;SfMh_CoC	1643	1	5	4	18.9	30.99	285	0	52.785	225030000	15002000	4620300	3596100	6785400	0	0	0	0	0	0	4.24326	0	-2.33714	-2.06737	4.43763	0	-2.28956	-2.05493	NaN	1	0	NaN	Q74BM9
8.94244	8.90055	8.86273	5.75965	6.05538	6.11553	5.43738	5.46225	5.07545					+	+		Sf_CoC;SfMh_CoC	1644	1	12	12	32.2	43.153	391	0	147.87	2745500000	119370000	35916000	38439000	45007000	0	5397.3	0	0	0	0	4.88809	0	-2.92505	-2.62957	5.02298	0	-3.57688	-3.17354	NaN	1	0	NaN	Q74BN0
7.09545	7.1371	6.66976	5.85985	5.89849	5.54383	5.40767	5.48604	5.42505					+	+		Sf_CoC;SfMh_CoC	1645	1	4	4	28.5	16.132	144	0	6.7152	21394000	2377100	666530	1432600	277950	0	0	0	0	0	0	2.51971	0.000137778	-1.20005	-1.01111	3.26779	0	-1.52785	-1.32718	NaN	1	0	NaN	Q74BN1
7.46324	7.54439	7.41032	5.57123	6.17137	5.82091	5.00214	5.84494	5.25697					+	+		Sf_CoC;SfMh_CoC	1646	1	4	4	19.2	25.791	234	0	7.8892	57645000	4117500	1291600	1905700	893960	0	26256	0	0	0	0	3.08699	0	-1.61815	-1.3732	2.94557	0	-2.10463	-1.68024	NaN	1	0	NaN	Q74BN2
8.8941	8.82624	8.94973	5.59457	5.94888	6.06034	5.98899	5.11779	5.47261					+	+		Sf_CoC;SfMh_CoC	1648	1	15	15	46.5	41.7	385	0	225.76	2679700000	148870000	39656000	47507000	61022000	688960	0	0	0	0	0	4.50562	0	-3.02209	-2.63965	3.71641	0	-3.36356	-2.67919	NaN	1	0	NaN	Q74BN6
7.29363	6.9114	6.97642	5.33617	5.87351	5.81103	5.2681	5.78524	5.38553					+	+		Sf_CoC;SfMh_CoC	1649	1	4	4	10.1	67.174	612	0	56.685	44430000	1346400	724410	309290	312670	0	0	0	0	0	0	2.59038	0	-1.38691	-1.14934	2.89111	0	-1.58086	-1.32172	NaN	1	0	NaN	Q74BN7
7.50181	7.43938	7.36002	5.70986	5.83253	5.3654	5.76088	5.47328	5.33499					+	+		Sf_CoC;SfMh_CoC	1650	1	3	3	9	40.352	367	0	47.105	89143000	4244900	1369700	1535800	1294800	0	0	0	27373	17208	0	3.60556	0	-1.79781	-1.56915	3.87829	0	-1.91069	-1.68792	NaN	1	0	NaN	Q74BN9
8.07933	8.29673	8.12431	5.50128	5.77131	5.78884	5.71567	5.7158	5.79937					+	+		Sf_CoC;SfMh_CoC	1652	1	4	4	56.8	8.5878	74	0	65.18	326810000	108940000	24955000	58805000	17805000	2416000	749080	587780	1349000	1321700	948770	4.57418	0	-2.47965	-2.22541	5.33543	0	-2.42317	-2.26067	NaN	1	0	NaN	Q74BP2
7.18834	7.49161	7.26524	5.81041	5.66149	6.01908	5.71862	6.07224	5.58329					+	+		Sf_CoC;SfMh_CoC	1653	1	2	2	12.8	21.609	203	0	49.477	60122000	20041000	3424100	10756000	5860600	0	0	0	0	0	0	3.37368	0	-1.48474	-1.3047	3.04881	0	-1.52368	-1.30024	NaN	1	0	NaN	Q74BP7
7.36515	7.16167	7.1179	6.16256	5.85029	6.06779	5.86609	5.01915	5.49858					+	+		Sf_CoC;SfMh_CoC	1654	1	4	4	24.4	26.591	238	0	35.096	31859000	2275700	542800	1045700	687190	0	0	0	0	0	0	3.2365	0.000141714	-1.18803	-1.06095	2.61913	0	-1.75363	-1.39536	NaN	1	0	NaN	Q74BP9
8.28181	8.09212	8.24778	6.15059	5.77683	5.84311	5.3266	5.56014	5.69155					+	+		Sf_CoC;SfMh_CoC	1657	1	28	28	36.8	98.065	896	0	124.26	589580000	10528000	2966100	4214400	3344100	3653.9	0	0	0	0	0	4.22192	0	-2.28372	-2.02261	4.60064	0	-2.68114	-2.39036	NaN	1	0	NaN	Q74BQ4
7.12297	6.84791	6.94787	6.14285	5.67047	5.89399	5.23941	5.56494	5.97015					+	+		Sf_CoC;SfMh_CoC	1658	1	3	3	19.5	30.583	282	0	13.682	21717000	1670500	688690	942310	39555	0	0	0	0	0	0	2.60252	0.000359081	-1.07048	-0.924141	2.43953	0	-1.38141	-1.12664	NaN	1	0	NaN	Q74BQ6
6.25751	6.26451	6.52337	5.77222	5.61689	5.54032	5.01215	5.71831	6.09243					+	+		Sf_CoC;SfMh_CoC	1660	1	2	2	5.9	43.734	388	0	4.7443	9513900	453040	119590	35859	297590	0	0	0	0	0	0	2.50361	0.0104844	-0.705319	-0.63489	1.05951	0.0338393	-0.740834	-0.557613	NaN	1	0	NaN	Q74BQ9
7.51772	7.72865	7.36883	5.72492	6.52455	5.64559	5.18682	5.61002	5.73496					+	+		Sf_CoC;SfMh_CoC	1661	1	4	4	13.4	46.361	409	0	21.161	123110000	5129500	1602200	2139200	1371100	0	0	0	17080	0	0	2.20193	0	-1.57338	-1.21077	3.30774	0	-2.0278	-1.69552	NaN	1	0	NaN	Q74BR0
7.9051	7.89316	7.99064	5.83804	5.63357	5.67441	5.36986	5.21563	5.48062					+	+		Sf_CoC;SfMh_CoC	1662	1	9	9	34.8	36.957	336	0	44.498	267370000	15728000	3633900	5220700	6873100	0	0	0	0	0	0	5.23503	0	-2.21429	-2.07019	5.1965	0	-2.57426	-2.37754	NaN	1	0	NaN	Q74BR6
7.31014	7.31158	7.51092	5.75244	5.71438	5.5575	5.17819	5.4786	5.50833					+	+		Sf_CoC;SfMh_CoC	1663	1	4	4	15.4	42.897	384	0	11.818	92254000	4393000	1031900	1203800	2157300	0	0	0	0	0	0	4.34757	0	-1.70278	-1.56293	4.04355	0	-1.98918	-1.76853	NaN	1	0	NaN	Q74BR7
6.29996	6.16465	6.33995	5.77771	5.36573	5.79451	5.56244	5.76734	5.957					+			Sf_CoC	1665	1	3	3	4.1	69.049	611	0.00051867	3.5837	7042200	180570	58848	61213	60509	0	0	0	0	0	0	1.84608	0.0320098	-0.622204	-0.541091	1.80167	0.169227	-0.505926	-0.449444	NaN	1	0	NaN	Q74BS3
7.25525	7.32029	7.05892	6.02726	5.73979	6.08271	5.65413	5.39184	5.30606					+	+		Sf_CoC;SfMh_CoC	1669	1	6	6	8.2	106.53	1047	0	16.923	75590000	3149600	638140	1897600	613870	0	0	0	0	0	0	3.17221	0	-1.26156	-1.1143	3.75286	0	-1.76081	-1.55701	NaN	1	0	NaN	Q74BT1
8.21352	8.23634	8.20175	5.90369	5.25625	5.9122	5.51542	5.78915	5.63904					+	+		Sf_CoC;SfMh_CoC	1670	1	10	10	31.1	46.695	428	0	29.446	575660000	26166000	7868700	7391400	10906000	0	0	0	0	0	0	3.50337	0	-2.52649	-2.07517	5.25606	0	-2.56933	-2.37947	NaN	1	0	NaN	Q74BT4
7.26727	7.08182	5.9171	5.9341	5.84527	5.89194	5.29312	5.33529	5.94478					+	+		Sf_CoC;SfMh_CoC	1671	1	4	4	12.3	50.881	455	0	5.7884	49865000	1846900	799240	422100	625520	0	0	0	0	0	0	0.956492	0.0132712	-0.864958	-0.607701	1.22493	0.00185115	-1.231	-0.836221	NaN	1	0	NaN	Q74BT6
7.09916	6.76003	7.05057	5.69358	6.24233	5.55894	5.55839	5.57825	5.42733					+	+		Sf_CoC;SfMh_CoC	1672	1	7	7	10.4	88.924	787	0	14.652	38902000	827710	248610	295780	283320	0	0	0	0	0	0	2.08154	0.000358333	-1.13831	-0.922235	3.62641	0	-1.4486	-1.29805	NaN	1	0	NaN	Q74BT7
7.57396	7.50126	7.29451	5.59651	5.61127	5.32911	5.6029	5.78754	5.64721					+	+		Sf_CoC;SfMh_CoC	1673	1	4	4	14.2	48.221	436	0	20.499	105960000	4606800	1774100	1483300	1349400	0	0	0	0	0	0	4.01273	0	-1.94428	-1.72955	4.22117	0	-1.77736	-1.61502	NaN	1	0	NaN	Q74BT9
7.57634	7.69292	7.97558	5.43567	5.58048	5.95878	5.74098	5.48916	5.24134					+	+		Sf_CoC;SfMh_CoC	1677	1	5	5	14	40.552	394	0	11.874	109650000	4984100	1052500	1959900	1971700	0	0	0	0	0	0	3.3595	0	-2.08997	-1.74765	3.57166	0	-2.25779	-1.90259	NaN	1	0	NaN	Q74BV0
8.45614	8.41591	8.29043	5.76675	5.32918	6.01359	5.75737	5.22199	5.57					+	+		Sf_CoC;SfMh_CoC	1678	1	13	13	49.5	31.128	273	0	95.245	510830000	25541000	8964900	11954000	4585400	0	0	0	9972.6	19339	7629.4	3.6966	0	-2.68432	-2.22536	4.19775	0	-2.87104	-2.46526	0.298045	0.56322	0.186721	0.148869	Q74BV7
9.38155	9.42625	9.44317	6.03995	5.59273	5.75413	5.69945	5.36228	5.19839					+	+		Sf_CoC;SfMh_CoC	1680	1	17	17	56.6	27.701	251	0	302.11	6086200000	380390000	111740000	139560000	128960000	0	0	75219	29203	0	21069	4.97832	0	-3.62139	-3.19898	4.94421	0	-3.99695	-3.47972	NaN	1	0	NaN	Q74BW1
8.23345	8.42451	8.21187	5.56892	5.63673	5.94852	5.394	5.35457	5.76506					+	+		Sf_CoC;SfMh_CoC	1681	1	8	8	40.2	25.485	239	0	38.891	390690000	32557000	9248600	15195000	8113600	0	0	0	0	0	0	4.34933	0	-2.57188	-2.26596	4.33802	0	-2.7854	-2.42804	NaN	1	0	NaN	Q74BW2
7.65159	6.98138	6.99472	5.64878	5.89894	5.98121	5.95582	5.63055	6.01347					+	+		Sf_CoC;SfMh_CoC	1682	1	4	3	11.4	41.799	386	0	23.481	84067000	4670400	1532100	1255600	1586400	0	78515	41124	57716	52087	66843	2.30964	0	-1.36626	-1.09938	2.22818	0	-1.34262	-1.07299	0.0522803	0.951923	-0.0236381	-0.0204558	Q74BW4
7.78646	7.64568	7.82134	5.68862	5.61707	5.71235	5.23576	5.60449	5.63762					+	+		Sf_CoC;SfMh_CoC	1683	1	7	7	22.5	37.729	355	0	43.9	127280000	10606000	3914800	3901800	2789800	0	0	0	0	0	0	5.35817	0	-2.07848	-1.95925	4.06943	0	-2.25853	-1.98198	NaN	1	0	NaN	Q74BW5
8.16616	8.18566	8.4062	5.37147	5.66522	6.04501	5.67793	5.6917	5.69437					+	+		Sf_CoC;SfMh_CoC	1685	1	17	17	42.1	58.712	553	0	97.427	714360000	24633000	5537400	8063200	10991000	11648	0	0	13874	0	15644	3.58756	0	-2.55877	-2.11538	5.31153	0	-2.56468	-2.38101	NaN	1	0	NaN	Q74BW7
8.65822	8.66143	8.5417	5.75621	5.66299	5.67834	5.53963	5.66623	5.51142					+	+		Sf_CoC;SfMh_CoC	1686	1	6	6	46.6	17.9	163	0	60.166	797010000	79701000	25287000	32603000	21811000	0	0	0	0	0	0	6.33035	0	-2.92127	-2.78528	5.99565	0	-3.04803	-2.87067	NaN	1	0	NaN	Q74BW8
9.06826	8.95576	9.32234	5.92221	6.03108	5.39116	5.57215	5.66038	5.56953					+	+		Sf_CoC;SfMh_CoC	1687	1	14	14	51.5	36.632	338	0	142.83	4432600000	211080000	41019000	52722000	117340000	0	0	0	0	0	0	3.91458	0	-3.33397	-2.7206	5.20445	0	-3.51477	-3.15946	NaN	1	0	NaN	Q74BW9
10.3529	10.4733	10.4554	5.5425	5.98213	6.04493	5.68162	5.29968	5.61466					+	+		Sf_CoC;SfMh_CoC	1688	1	30	30	58.6	55.783	512	0	323.31	91624000000	3983700000	1070100000	1592000000	1321600000	0	18150	0	0	0	0	5.02264	0	-4.57067	-3.93196	5.61502	0	-4.89521	-4.3568	NaN	1	0	NaN	Q74BX2
9.41152	9.33963	9.40647	4.6337	4.51962	5.10882	4.46012	4.63327	5.47808					+	+		Sf_CoC;SfMh_CoC	1691	1	13	13	30.9	46.173	427	0	140.06	9456100000	675430000	192480000	201360000	281140000	78190	32696	0	92748	111670	145100	4.85	0	-4.63183	-3.91897	3.8647	0	-4.52872	-3.44308	0.102254	0.777048	-0.103108	-0.0756732	Q74BX5
8.50232	8.44306	8.37727	5.94236	5.86779	5.38804	5.69408	6.09482	5.68855					+	+		Sf_CoC;SfMh_CoC	1692	1	7	7	38.9	18.956	175	0	31.699	504950000	63118000	17789000	26041000	19262000	26077	0	0	0	0	0	3.96905	0	-2.70815	-2.30011	4.32446	0	-2.61507	-2.29538	NaN	1	0	NaN	Q74BX6
8.14339	8.21104	7.93976	5.70163	5.533	5.61665	5.41773	5.37171	5.57057					+	+		Sf_CoC;SfMh_CoC	1693	1	7	7	32.8	27.966	250	0	36.087	301700000	20114000	5665100	8722800	5725700	0	0	0	0	0	0	4.89453	0	-2.48097	-2.26582	4.89342	0	-2.64473	-2.40149	NaN	1	0	NaN	Q74BY2
8.36099	8.1852	8.48924	5.81268	5.89987	5.54116	5.39619	5.45704	5.53082					+	+		Sf_CoC;SfMh_CoC	1694	1	13	13	30.8	59.428	536	0	64.93	841810000	31178000	8980100	8218000	13948000	0	0	0	0	32110	0	4.30894	0	-2.59391	-2.27656	5.12972	0	-2.88379	-2.63039	NaN	1	0	NaN	Q74BY3
7.83017	7.71444	7.82131	6.07176	5.78254	5.77906	6.0541	5.56073	5.28861					+	+		Sf_CoC;SfMh_CoC	1695	1	5	5	18.4	33.467	321	0	47.13	133010000	8867200	3330200	2997600	2539400	0	0	0	0	0	0	4.2892	0	-1.91085	-1.73104	3.16162	0	-2.15416	-1.75549	NaN	1	0	NaN	Q74BY5
7.33397	7.46613	7.31093	5.61362	5.58165	5.91381	5.5864	5.87925	5.46084					+	+		Sf_CoC;SfMh_CoC	1696	1	3	3	26.9	18.666	171	0	9.2543	43435000	4826100	1438700	1985700	1401700	0	0	0	0	0	0	3.86128	0	-1.66731	-1.49358	3.69303	0	-1.72818	-1.52524	NaN	1	0	NaN	Q74BY6
7.1174	6.21549	6.99935	5.81342	5.76409	6.06892	5.35042	5.92638	5.58106					+	+		Sf_CoC;SfMh_CoC	1697	1	2	2	5.3	41.925	379	0	6.7271	35697000	1552000	589550	271150	686010	0	5331.2	0	0	0	0	1.39879	0.00649462	-0.895268	-0.689531	1.6126	0.00123107	-1.15813	-0.871556	NaN	1	0	NaN	Q74BY7
7.00004	7.09663	7.17938	6.08637	5.74772	5.89256	5.41585	5.4681	6.0584					+	+		Sf_CoC;SfMh_CoC	1698	1	3	3	18	17.943	167	0	18.265	21616000	1662800	418130	588060	656590	0	0	0	0	0	0	3.35858	0.000142365	-1.18314	-1.06498	2.61199	0	-1.44457	-1.19145	NaN	1	0	NaN	Q74BY9
7.62764	7.50404	7.53735	5.86586	5.69459	5.73726	5.39317	5.3405	5.58534					+	+		Sf_CoC;SfMh_CoC	1699	1	8	8	17.9	54.84	481	0	28.418	134670000	4643700	1276600	1968600	1398500	0	0	0	0	0	0	5.0304	0	-1.79044	-1.68378	4.85128	0	-2.11667	-1.95434	NaN	1	0	NaN	Q74BZ1
9.22559	8.344	9.40623	5.85284	5.58671	5.81123	5.96706	5.93565	5.7868					+	+		Sf_CoC;SfMh_CoC	1700	1	13	13	55.2	20.852	181	0	125.38	2837800000	283780000	83273000	114240000	86039000	136610	0	53390	0	41536	0	3.17817	0	-3.24168	-2.42208	3.12866	0	-3.09544	-2.32248	0.665593	0.608697	-0.146244	-0.132996	Q74BZ2
7.86371	7.82984	7.82792	5.4755	4.94768	5.97347	5.45094	5.40081	5.67788					+	+		Sf_CoC;SfMh_CoC	1701	1	6	6	22.5	32.038	285	0	12.207	133570000	8904400	3163600	3678500	2062300	0	0	0	0	0	0	2.88081	0	-2.37494	-1.83196	4.95709	0	-2.33061	-2.146	NaN	1	0	NaN	Q74BZ3
8.09642	7.62523	6.44022	5.7696	6.04777	5.81705	5.4934	5.58051	5.81935					+	+		Sf_CoC;SfMh_CoC	1703	1	3	3	22.4	16.789	152	0	18.211	144180000	24030000	12285000	6969200	4775800	0	0	0	0	0	0	1.40609	0.000137168	-1.50915	-1.00602	1.60262	0	-1.7562	-1.16907	NaN	1	0	NaN	Q74C01
8.3329	8.56384	7.71838	5.8921	6.05928	6.06056	5.7508	5.45704	7.12401					+	+		Sf_CoC;SfMh_CoC	1706	1	5	5	32	22.034	197	0	93.354	394660000	35878000	12515000	11687000	11470000	146580	13163	0	0	0	45687	2.98193	0	-2.20106	-1.74906	1.66568	0	-2.09442	-1.33203	0.0723248	0.783462	-0.106639	-0.070306	Q74C04
8.73003	8.52466	8.69452	5.50581	6.07659	5.4504	5.63778	5.00015	5.54095					+	+		Sf_CoC;SfMh_CoC	1707	1	21	18	29.2	81.473	743	0	165.49	1721000000	41975000	11834000	16460000	12899000	4659.9	0	37435	356390	255880	127290	3.84015	0	-2.97213	-2.45646	4.01032	0	-3.25678	-2.69542	NaN	1	0	NaN	Q74C05
7.32187	7.32911	7.31637	5.63795	6.01337	5.71268	5.73236	5.41121	5.21731					+	+		Sf_CoC;SfMh_CoC	1708	1	4	4	8.4	47.643	454	0	5.3898	76743000	3197600	995310	957410	1244900	0	0	0	0	0	0	3.74205	0	-1.53445	-1.37644	3.61957	0	-1.86882	-1.62474	NaN	1	0	NaN	Q74C07
7.94923	8.09729	8.02522	5.41966	6.25491	5.72737	5.68462	5.59553	5.91973					+	+		Sf_CoC;SfMh_CoC	1711	1	7	7	16.4	49.415	440	0	74.222	391350000	15052000	3362300	5571300	6114400	0	0	3771.9	0	0	0	3.06989	0	-2.22327	-1.78204	4.57101	0	-2.29062	-2.07159	NaN	1	0	NaN	Q74C10
7.01986	7.43308	7.30116	5.45926	5.82829	6.02324	5.47137	4.97516	5.70843					+	+		Sf_CoC;SfMh_CoC	1712	1	2	2	21.6	17.92	167	0	13.983	37909000	6318100	1072500	3832000	1413600	0	0	0	0	0	0	2.70738	0	-1.48111	-1.22871	2.77728	0	-1.86638	-1.49546	NaN	1	0	NaN	Q74C13
6.47408	6.79594	6.73481	5.90205	5.61304	5.68626	5.91784	5.75181	5.83302					+	+		Sf_CoC;SfMh_CoC	1713	1	2	2	11.4	38.226	351	0	46.704	17583000	1099000	223870	354430	520660	0	0	0	0	0	0	2.68505	0.00150542	-0.934495	-0.825969	2.79412	0.0042516	-0.83405	-0.751592	NaN	1	0	NaN	Q74C15
7.43799	7.30514	7.32021	5.86269	5.74096	5.80284	5.66498	5.2708	5.51079					+	+		Sf_CoC;SfMh_CoC	1718	1	6	6	21.5	43.241	377	0	12.726	67571000	2937900	1002600	1013900	901710	0	0	0	0	0	19666	5.03546	0	-1.55228	-1.47169	3.9762	0	-1.87225	-1.66848	NaN	1	0	NaN	Q74C25
8.51833	7.81929	8.61868	5.57645	5.56446	5.69736	5.17779	5.6321	5.41684					+	+		Sf_CoC;SfMh_CoC	1719	1	30	30	39.7	100.19	917	0	186.89	1062400000	18972000	6055800	8053600	4793800	0	0	6975.6	19053	35730	7041.7	3.3505	0	-2.70601	-2.15624	3.29359	0	-2.90985	-2.26697	0.670727	0.487385	0.203842	0.179138	Q74C33
6.7794	6.68806	6.4798	5.65937	5.53808	5.56582	5.10401	5.19078	5.32842					+	+		Sf_CoC;SfMh_CoC	1720	1	4	4	22.8	24.269	228	0	13.332	19839000	1983900	403870	373330	263580	232910	158090	110180	0	299600	142320	3.4204	0.000133047	-1.06133	-0.968416	3.70602	0	-1.44135	-1.29836	NaN	1	0	NaN	Q74C36
8.17354	8.49566	8.03985	5.8256	6.13435	5.95605	5.46479	5.75424	6.11373					+	+		Sf_CoC;SfMh_CoC	1721	1	3	3	33.9	12.396	112	0	97.451	357380000	59564000	13990000	29214000	16360000	0	0	0	0	0	0	3.81619	0	-2.26435	-1.94834	3.35273	0	-2.45876	-1.99678	NaN	1	0	NaN	Q74C39
9.02649	9.12766	8.96956	5.85918	5.8679	5.32067	5.61657	5.38871	5.51898					+	+		Sf_CoC;SfMh_CoC	1722	1	20	20	51.5	52.795	470	0	100.08	4392400000	168940000	40389000	87721000	40781000	9222.8	0	0	38804	0	0	4.25003	0	-3.35865	-2.83004	5.79101	0	-3.53315	-3.26967	NaN	1	0	NaN	Q74C40
7.64288	7.55474	7.39869	5.93066	5.88856	6.0503	5.40184	5.69145	5.573					+	+		Sf_CoC;SfMh_CoC	1723	1	4	4	13.5	37.138	327	0	7.6101	104690000	5815900	1928000	2240100	1647800	0	0	0	0	0	0	4.27661	0	-1.5756	-1.45045	4.24442	0	-1.97667	-1.78032	NaN	1	0	NaN	Q74C42
7.17731	7.36463	7.72075	5.73038	5.98247	5.87791	4.86801	5.60198	5.32694					+	+		Sf_CoC;SfMh_CoC	1725	1	2	2	30.4	7.7539	69	0	20.911	51690000	12923000	2420000	4931300	5571200	0	0	0	0	0	0	3.05151	0	-1.55731	-1.32497	2.8936	0	-2.15525	-1.7012	NaN	1	0	NaN	Q74C46
7.43107	7.59794	7.70169	5.53266	6.01605	5.66687	5.28119	5.64149	5.81297					+	+		Sf_CoC;SfMh_CoC	1726	1	3	2	24.3	11.971	103	0	5.4519	90113000	15019000	2829800	6147200	6041800	0	0	0	0	0	0	3.44059	0	-1.83837	-1.57905	3.47028	0	-1.99835	-1.70013	NaN	1	0	NaN	Q74C47
8.75652	8.75952	8.63074	5.94129	5.4905	5.72256	5.53176	5.43332	5.58348					+	+		Sf_CoC;SfMh_CoC	1727	1	14	14	26.4	59.634	531	0	94.824	1972100000	73039000	19316000	35914000	17800000	0	0	0	9342.9	0	0	4.58935	0	-2.99748	-2.63655	6.09736	0	-3.19941	-3.01501	0.666356	0.489576	0.201931	0.177537	Q74C48
7.19165	7.21606	7.47487	6.06721	6.2308	5.68952	5.16943	5.35485	5.39011					+	+		Sf_CoC;SfMh_CoC	1729	1	3	3	8.3	43.249	399	0	6.6905	80390000	4019500	713340	591700	2702500	11992	0	0	0	0	0	2.67112	0	-1.29835	-1.09647	4.20524	0	-1.9894	-1.78652	NaN	1	0	NaN	Q74C57
8.07536	8.15002	7.96887	5.73371	5.36058	5.9923	5.04396	5.69732	5.66814					+	+		Sf_CoC;SfMh_CoC	1730	1	4	4	30.2	21.34	189	0	7.9421	221710000	22171000	5548600	10776000	5846000	0	0	0	0	0	0	3.617	0	-2.36922	-1.9897	3.53324	0	-2.59495	-2.12792	NaN	1	0	NaN	Q74C58
8.06833	8.05702	8.028	5.52383	5.67613	5.71929	5.41459	5.24686	5.89853					+	+		Sf_CoC;SfMh_CoC	1731	1	10	10	23.4	49.917	453	0	45.353	409090000	15152000	4519900	4487600	6144100	0	0	0	0	0	0	5.626	0	-2.41137	-2.27383	3.68557	0	-2.53112	-2.1168	NaN	1	0	NaN	Q74C59
8.03937	7.8823	7.93681	5.62383	6.16766	5.37722	5.40424	5.57866	5.63541					+	+		Sf_CoC;SfMh_CoC	1732	1	11	11	20.9	62.308	561	0	59.072	331770000	10054000	2929500	3810900	3302700	0	7601.5	0	0	2994	0	3.14104	0	-2.22992	-1.80124	5.07084	0	-2.41339	-2.22758	NaN	1	0	NaN	Q74C63
9.04356	8.72826	8.94271	5.78183	5.72601	5.64212	5.54638	5.59244	5.59857					+	+		Sf_CoC;SfMh_CoC	1733	1	26	25	41.3	67.192	610	0	268.69	3054100000	87259000	27545000	33897000	25019000	270520	86731	32212	187140	49868	171180	5.21403	0	-3.18819	-2.89456	5.41158	0	-3.32571	-3.03881	1.45729	0.607265	0.137521	0.131748	Q74C66
8.39704	8.35816	8.26074	5.76346	6.02788	5.66559	5.5725	5.76639	6.1337					+	+		Sf_CoC;SfMh_CoC	1736	1	8	8	17.1	48.785	451	0	35.182	785180000	35690000	10296000	12163000	13148000	0	10466	0	0	20546	51386	4.58224	0	-2.51967	-2.25868	3.92018	0	-2.51445	-2.15006	0.00871837	0.988994	-0.00521978	-0.00436091	Q74C70
6.67753	6.40591	6.57941	5.44835	5.59531	5.91849	5.49589	5.32625	5.57991					+	+		Sf_CoC;SfMh_CoC	1737	1	4	4	11	53.142	519	0	8.3731	14271000	509660	151830	192720	165120	0	0	0	0	0	0	2.30952	0.00218596	-0.900233	-0.77609	3.24616	0.000258462	-1.08693	-0.980136	NaN	1	0	NaN	Q74C72
8.03945	7.88655	8.18449	5.53585	6.00619	5.38138	5.83594	5.20004	5.48704					+	+		Sf_CoC;SfMh_CoC	1738	1	5	5	59.1	16.531	149	0	20.175	199980000	33331000	12207000	10525000	10598000	0	0	0	0	0	0	3.49988	0	-2.39569	-1.98541	3.62231	0	-2.52916	-2.1024	NaN	1	0	NaN	Q74C73
9.56774	8.86512	9.5558	5.42817	5.85276	5.7421	5.3322	6.98627	5.94322					+	+		Sf_CoC;SfMh_CoC	1739	1	19	19	49.4	43.435	405	0	272.54	7631400000	317970000	113390000	105050000	99297000	0	0	28520	26246	165340	19031	3.79701	0	-3.65521	-2.89	2.42436	0	-3.24232	-2.11112	0.342185	0.31739	-0.412888	-0.275378	Q74C75
8.95417	8.97015	8.87588	5.36619	6.33885	5.88729	5.57085	5.29781	5.68368					+	+		Sf_CoC;SfMh_CoC	1740	1	17	17	40	59.071	528	0	131.91	2737500000	97768000	33383000	33350000	30863000	99597	0	47856	24081	0	0	3.3899	0	-3.06928	-2.39315	5.069	0	-3.41595	-3.05489	NaN	1	0	NaN	Q74C76
9.08976	9.09019	9.01783	5.70962	5.82091	5.69307	5.71641	5.56017	5.61338					+	+		Sf_CoC;SfMh_CoC	1742	1	27	27	58	48.702	431	0	280.67	4293100000	159000000	47692000	55201000	56056000	7073.9	0	0	31789	0	16403	6.62869	0	-3.32473	-3.17611	6.50989	0	-3.43594	-3.26677	0.847406	0.681593	0.111209	0.10482	Q74C81
8.31589	8.26043	8.13704	5.75666	5.74708	5.75016	5.17029	5.46738	5.70786					+	+		Sf_CoC;SfMh_CoC	1743	1	5	5	31.2	21.869	199	0	219.96	331600000	30146000	11178000	12427000	6540700	0	0	0	0	0	0	5.91064	0	-2.48648	-2.36149	4.15222	0	-2.78927	-2.39586	NaN	1	0	NaN	Q74C82
8.30436	7.49941	8.32711	6.4824	6.89472	6.6756	6.75528	6.28246	5.18968					+	+		Sf_CoC;SfMh_CoC	1744	1	8	6	23	46.129	417	0	59.345	453570000	18899000	5149900	5937900	5971400	157090	602290	172740	713920	83746	109840	1.9906	0.000140113	-1.35939	-1.04802	1.66607	0	-1.96782	-1.27979	0.564505	0.14789	0.608433	0.411474	Q74C83
6.97423	6.84408	7.12985	5.47131	5.4413	6.04502	5.6101	5.97743	5.70346					+	+		Sf_CoC;SfMh_CoC	1745	1	7	7	10	88.926	807	0	15.199	35776000	917330	210670	278300	428370	0	0	0	0	0	0	2.4741	0	-1.33018	-1.09652	3.04574	0	-1.21906	-1.07147	NaN	1	0	NaN	Q74C84
7.3035	7.12616	7.37605	5.70208	5.59809	6.1568	6.08873	5.53163	5.53761					+	+		Sf_CoC;SfMh_CoC	1747	1	6	6	12.7	64.238	574	0	37.41	67581000	2180000	722120	372800	1085100	0	0	0	0	0	0	2.82687	0	-1.44958	-1.2213	2.83271	0	-1.54925	-1.29205	NaN	1	0	NaN	Q74C91
6.87958	6.79552	6.37982	5.94203	5.67673	5.83175	6.04452	5.18404	5.03799					+	+		Sf_CoC;SfMh_CoC	1748	1	3	3	16.5	22.946	206	0	4.7785	13552000	1129400	325920	527400	276050	0	0	0	0	0	0	2.13464	0.00360704	-0.868132	-0.74035	1.6461	0.000503525	-1.26279	-0.935426	NaN	1	0	NaN	Q74C95
8.27669	7.52484	7.682	6.6475	5.64	7.04036	5.61608	5.46961	5.36555					+	+	+	Sf_CoC;Sf_SfMh;SfMh_CoC	1749	1	19	19	25.2	88.583	822	0	276.59	365250000	8116600	2199000	3080700	2663300	23945	10263	125820	6650	0	6878.2	1.36046	0.000260778	-1.38522	-0.938657	3.20914	0	-2.3441	-1.89007	1.06457	0.0274747	0.958877	0.673695	Q74C96
7.59615	7.54499	7.67225	5.64451	5.75148	5.82499	5.59924	5.23999	5.84056					+	+		Sf_CoC;SfMh_CoC	1750	1	4	4	19.9	25.186	226	0	13.965	74857000	4403400	1443600	1794400	1165400	0	0	0	0	0	0	5.07902	0	-1.86413	-1.75179	3.48082	0	-2.04453	-1.73507	NaN	1	0	NaN	Q74C99
8.49136	8.46555	8.39213	5.24127	5.64351	5.66488	5.20107	5.82482	5.77706					+	+		Sf_CoC;SfMh_CoC	1752	2	11	11	27.3	48.602	443	0	52.834	1026700000	42780000	13490000	13644000	15638000	0	0	0	0	8663.2	0	4.5016	0	-2.93313	-2.57078	3.82817	0	-2.8487	-2.36873	NaN	1	0	NaN	Q74CA2;Q74EJ3
7.53147	7.73248	7.15743	5.84877	5.66882	6.0071	5.59442	5.5018	5.58307					+	+		Sf_CoC;SfMh_CoC	1753	1	4	4	26	24.067	215	0	48.177	71531000	6502800	1614300	4119300	769300	0	0	0	0	0	0	2.95496	0	-1.63223	-1.36613	3.44046	0	-1.91403	-1.63453	NaN	1	0	NaN	Q74CA3
8.18786	8.07511	8.17794	5.41331	5.30901	6.07942	5.89522	5.43194	5.39845					+	+		Sf_CoC;SfMh_CoC	1755	1	5	5	22.6	31.722	297	0	20.238	347060000	31551000	10214000	10128000	11210000	0	0	0	0	0	0	3.32224	0	-2.54639	-2.04697	4.01192	0	-2.57177	-2.20885	NaN	1	0	NaN	Q74CA9
7.34084	7.37874	7.52608	6.13978	5.60489	6.11438	5.92251	5.27556	5.5096					+	+		Sf_CoC;SfMh_CoC	1756	1	6	6	11.5	66.83	626	0	36.261	103300000	3332300	746950	1236700	1348700	0	0	0	0	0	0	2.87478	0	-1.46221	-1.23586	3.13795	0	-1.846	-1.5417	NaN	1	0	NaN	Q74CB0
7.6295	7.51661	7.57609	5.96824	5.99514	5.56373	5.27302	5.20005	5.60858					+	+		Sf_CoC;SfMh_CoC	1757	1	3	3	13.1	22.201	206	0	6.1616	70899000	7877700	3486700	2768100	1622900	0	0	0	0	0	0	3.5704	0	-1.7317	-1.51466	4.15705	0	-2.21352	-1.95896	NaN	1	0	NaN	Q74CB5
8.28135	8.36139	8.2849	5.49012	5.64512	5.76958	5.2233	5.49743	5.53644					+	+		Sf_CoC;SfMh_CoC	1758	1	7	7	30.7	36.84	348	0	31.337	588540000	39236000	12030000	13694000	13488000	0	24331	0	0	0	0	5.21707	0	-2.67427	-2.4649	5.03601	0	-2.89016	-2.62283	NaN	1	0	NaN	Q74CB6
7.23096	7.08757	7.36463	5.9852	5.68245	5.91537	5.27051	5.60138	5.33998					+	+		Sf_CoC;SfMh_CoC	1759	1	3	3	13.3	29.659	271	0	12.96	31690000	2437700	722120	927740	763490	0	24316	0	0	0	0	3.448	0	-1.36671	-1.21858	3.84262	0	-1.82376	-1.61591	NaN	1	0	NaN	Q74CB8
7.82923	7.83223	7.97487	5.97256	5.67505	5.52487	5.74291	5.70088	5.39053					+	+		Sf_CoC;SfMh_CoC	1761	1	7	7	28.9	21.239	187	0	20.674	154560000	12880000	4604200	5336300	2616200	139760	56090	49687	0	0	77770	3.98233	0	-2.15461	-1.88993	4.32004	0	-2.26734	-2.02248	NaN	1	0	NaN	Q74CC2
7.22727	7.27816	7.424	5.89413	5.67592	5.80979	5.8455	5.09458	5.36561					+	+		Sf_CoC;SfMh_CoC	1762	1	4	4	23.9	23.684	213	0	13.095	37651000	3765100	1087500	1518000	1159600	0	0	0	0	0	0	4.20314	0	-1.51653	-1.39557	2.92829	0	-1.87458	-1.52737	NaN	1	0	NaN	Q74CD1
8.24055	8.11544	8.15737	5.40349	5.90934	5.80552	5.56966	5.4055	5.82051					+	+		Sf_CoC;SfMh_CoC	1765	1	12	12	25.3	63.002	585	0	84.22	569350000	18978000	5181800	7682800	6102800	0	0	0	0	10714	0	4.00009	0	-2.465	-2.12762	4.46674	0	-2.57256	-2.28439	NaN	1	0	NaN	Q74CD5
8.01347	7.85892	8.14079	5.49564	5.70646	5.4619	5.72503	5.66097	5.97272					+	+		Sf_CoC;SfMh_CoC	1766	1	3	3	22.9	20.799	192	0	9.1423	190930000	23866000	7488100	8106200	7587700	236740	191850	130020	0	0	125340	4.59074	0	-2.44972	-2.20341	4.22445	0	-2.21815	-1.97133	NaN	1	0	NaN	Q74CD6
8.16548	7.99772	7.96206	5.61484	5.37311	6.0295	5.21703	5.37829	5.44088					+	+		Sf_CoC;SfMh_CoC	1767	1	6	6	16.1	48.717	435	0	36.592	426590000	15800000	3829500	5177300	6792900	0	0	0	0	0	0	3.5225	0	-2.36927	-1.97166	5.10185	0	-2.69636	-2.47023	NaN	1	0	NaN	Q74CD7
7.70262	7.30565	7.79291	6.09933	6.04945	5.92501	5.68648	5.33153	5.28714					+	+		Sf_CoC;SfMh_CoC	1768	1	3	2	28.7	15.998	143	0	39.141	70976000	8872000	4655900	413570	3802600	0	0	0	0	0	0	3.24174	0	-1.57579	-1.36034	3.4194	0	-2.16534	-1.81068	NaN	1	0	NaN	Q74CD8
8.98022	8.82503	8.87355	5.58231	5.73513	5.77669	5.13206	5.5238	5.63592					+	+		Sf_CoC;SfMh_CoC	1769	1	16	15	43.4	40.439	378	0	75.373	2590900000	123380000	41690000	38280000	43342000	0	0	0	33472	0	31842	5.7459	0	-3.19489	-2.97258	4.57479	0	-3.46234	-2.98616	NaN	1	0	NaN	Q74CD9
8.96692	8.90304	8.92876	5.62002	5.82893	5.89254	5.71641	5.5197	5.35212					+	+		Sf_CoC;SfMh_CoC	1770	1	16	15	57.4	40.362	380	0	171.13	2659000000	126620000	37650000	43077000	45894000	0	0	0	0	0	0	5.51359	0	-3.15241	-2.90712	5.23654	0	-3.40349	-3.07481	NaN	1	0	NaN	Q74CE0
6.94463	7.26269	7.07265	5.78104	5.71397	5.49109	5.70425	5.67463	5.78689					+	+		Sf_CoC;SfMh_CoC	1771	1	4	4	23.2	26.993	250	0	10.919	25573000	1826700	514620	966670	345360	0	0	0	0	0	0	3.4474	0	-1.43129	-1.26961	3.81482	0	-1.3714	-1.24864	NaN	1	0	NaN	Q74CE3
7.3158	7.26503	7.41174	5.63245	5.58954	5.57286	5.4512	5.49569	5.57728					+	+		Sf_CoC;SfMh_CoC	1773	1	4	4	12.7	48.552	433	0	9.5852	84268000	4213400	975030	1528000	1602700	0	0	0	40990	30449	36265	5.50768	0	-1.73257	-1.65554	5.25375	0	-1.8228	-1.72502	NaN	1	0	NaN	Q74CE5
7.19986	6.85093	7.20501	5.69619	5.52352	5.62303	5.30514	5.33018	5.43316					+	+		Sf_CoC;SfMh_CoC	1774	1	3	3	28.5	14.796	130	0	6.5426	37286000	5326500	1860600	1204500	2261400	0	0	0	0	0	0	3.49283	0	-1.47102	-1.30477	3.82035	0	-1.72911	-1.53896	NaN	1	0	NaN	Q74CE7
7.40376	7.19571	7.27882	5.1274	5.97497	5.8393	5.47787	5.39358	5.30879					+	+		Sf_CoC;SfMh_CoC	1775	1	3	3	13.2	27.879	250	0	6.6556	37329000	2488600	1118300	822720	547580	0	0	0	0	0	0	2.43753	0	-1.64554	-1.29599	4.77931	0	-1.89935	-1.7624	NaN	1	0	NaN	Q74CF3
7.95814	7.69238	7.9151	5.98147	5.5128	5.62614	5.45493	5.63138	5.44176					+	+		Sf_CoC;SfMh_CoC	1776	1	6	6	38.5	14.046	122	0	21.615	135260000	16908000	6992000	5468800	4402500	44354	0	0	0	0	0	3.71343	0	-2.1484	-1.84659	4.66459	0	-2.34585	-2.12763	NaN	1	0	NaN	Q74CF4
8.30101	8.16331	8.19332	5.88698	5.38134	5.89799	5.67748	5.46854	5.59971					+	+		Sf_CoC;SfMh_CoC	1779	1	8	8	19.5	45.506	420	0	41.362	574640000	28732000	11030000	8021600	9680000	0	0	0	0	0	0	3.84901	0	-2.49711	-2.12436	5.43362	0	-2.6373	-2.45576	NaN	1	0	NaN	Q74CG5
7.86526	7.865	7.89439	5.68937	5.33742	5.81576	5.4839	5.73731	5.78762					+	+		Sf_CoC;SfMh_CoC	1780	1	6	6	10.1	61.159	552	0	19.37	287360000	13062000	3712900	4406400	4942600	0	0	0	0	0	0	4.02367	0	-2.2607	-1.9771	4.69946	0	-2.20528	-2.01489	NaN	1	0	NaN	Q74CG6
8.56604	8.41579	8.55526	5.40352	5.97809	5.31093	5.45629	5.57862	5.57321					+	+		Sf_CoC;SfMh_CoC	1781	1	9	9	34.6	31.163	283	0	52.304	949410000	52745000	15201000	16074000	21470000	0	0	0	0	0	0	3.79183	0	-2.94819	-2.42807	5.92827	0	-2.97632	-2.80067	NaN	1	0	NaN	Q74CG7
7.72042	7.66973	7.84207	5.75977	5.61414	5.59617	5.31029	5.42124	5.99356					+	+		Sf_CoC;SfMh_CoC	1782	1	5	5	24	28.949	267	0	41.874	115500000	12834000	1605100	6086300	5142200	0	0	0	0	0	0	5.05557	0	-2.08738	-1.94576	3.24342	0	-2.16905	-1.78114	NaN	1	0	NaN	Q74CG8
8.69553	7.91585	7.9994	5.92512	5.60499	6.74253	5.64414	6.05422	5.51612					+	+		Sf_CoC;SfMh_CoC	1783	1	29	29	55.1	72.498	663	0	280.82	858660000	21466000	6608100	7981100	6847900	0	2015.2	9062	6106.7	0	12140	2.13746	0	-2.11272	-1.4886	2.94672	0	-2.46543	-1.90282	0.397067	0.351837	0.352719	0.25642	Q74CG9
7.94795	8.07784	8.2035	5.74784	5.50141	5.89174	5.40941	5.46817	6.26813					+	+		Sf_CoC;SfMh_CoC	1784	1	9	9	30.6	38.935	363	0	50.663	314210000	14962000	4017400	5822100	5122700	0	0	0	0	0	0	4.19391	0	-2.36276	-2.08033	2.92662	0	-2.36119	-1.83518	NaN	1	0	NaN	Q74CH0
9.83546	9.68719	9.64974	5.7337	5.19262	5.85987	5.44649	5.13379	5.23028					+	+		Sf_CoC;SfMh_CoC	1785	1	39	39	59.3	82.149	752	0	323.31	19481000000	463820000	113820000	148280000	201590000	67667	20087	1856.2	13932	15889	6160.2	4.3844	0	-4.12873	-3.40552	5.67759	0	-4.45394	-4.01816	0.655331	0.334699	0.32521	0.265572	Q74CH3
8.06457	8.06405	8.09272	5.76679	5.4268	5.37931	5.65281	5.61987	5.44417					+	+		Sf_CoC;SfMh_CoC	1786	1	7	7	19.3	51.238	461	0	43.893	442570000	15261000	4121100	5273200	5853300	13560	0	0	0	0	0	4.5034	0	-2.54948	-2.27149	5.55303	0	-2.5015	-2.34784	NaN	1	0	NaN	Q74CH8
8.41382	8.40519	8.39599	5.9631	5.96522	5.77597	5.50792	5.91788	5.49981					+	+		Sf_CoC;SfMh_CoC	1787	1	16	16	50.5	46.289	436	0	170.85	978790000	44491000	13830000	13372000	17289000	0	0	0	0	0	0	5.62212	0	-2.50357	-2.35532	4.43361	0	-2.76313	-2.4278	NaN	1	0	NaN	Q74CI0
8.03818	7.95128	8.00741	5.55039	5.51297	5.67736	6.11489	5.49169	4.89787					+	+		Sf_CoC;SfMh_CoC	1789	1	7	7	19.2	43.864	400	0	24.383	337180000	12042000	3793300	3877400	4249100	0	0	122160	0	0	0	5.7689	0	-2.41872	-2.29073	2.67984	0	-2.49748	-1.84687	NaN	1	0	NaN	Q74CI3
6.38699	6.92479	6.46672	6.02816	5.65683	5.70384	5.06276	5.49725	5.15784					+	+		Sf_CoC;SfMh_CoC	1790	1	2	2	13.4	22.764	217	0	6.9403	11972000	920890	312850	483390	124650	0	0	0	0	0	0	1.75613	0.00794386	-0.796556	-0.661472	2.50097	0	-1.35355	-1.11565	NaN	1	0	NaN	Q74CI4
7.44105	7.3958	7.40651	6.10904	5.83536	5.85228	5.57116	5.83119	5.53553					+	+		Sf_CoC;SfMh_CoC	1791	1	5	5	21.2	39.817	363	0	13.61	89399000	5587500	1518300	1820900	2248300	0	0	0	0	0	0	4.10699	0	-1.48222	-1.36035	4.32462	0	-1.76849	-1.61627	NaN	1	0	NaN	Q74CJ2
6.5813	6.34819	6.49268	5.84166	5.74489	5.49434	5.16835	5.12028	5.74537					+	+		Sf_CoC;SfMh_CoC	1792	1	2	2	2.8	91.385	824	0	20.057	11091000	241120	81090	71067	87480	0	1482	0	0	0	0	2.48995	0.00588489	-0.780428	-0.69446	2.22351	0.000502513	-1.12939	-0.93183	NaN	1	0	NaN	Q74CJ6
9.85098	9.82789	9.948	5.85803	5.01737	5.68351	5.37385	5.27312	6.08203					+	+		Sf_CoC;SfMh_CoC	1794	1	48	48	54.8	91.138	847	0	323.31	30764000000	627840000	165390000	275950000	186440000	31210	6341.1	3021.5	0	15676	0	4.1367	0	-4.35599	-3.46052	4.1249	0	-4.29929	-3.41984	0.0541171	0.875636	-0.0566951	-0.0416543	Q74CL3
7.3017	7.1682	6.30261	6.32556	5.46387	5.80043	5.58711	5.52444	5.27845					+	+		Sf_CoC;SfMh_CoC	1795	1	2	2	4.6	51.398	458	0.0010194	3.3365	61123000	2107700	678590	622330	806770	0	0	0	0	0	0	1.24177	0.00300094	-1.06088	-0.757143	1.9547	0	-1.46084	-1.10084	NaN	1	0	NaN	Q74CL4
7.2097	8.0479	7.24087	6.01668	5.84052	5.87481	5.34559	5.31806	5.75237					+	+		Sf_CoC;SfMh_CoC	1796	1	4	4	7.2	90.923	824	0	47.971	178550000	4251200	263260	3603000	384990	0	0	0	0	0	0	2.32474	0	-1.58882	-1.24166	2.5585	0	-2.02748	-1.54984	NaN	1	0	NaN	Q74CL8
7.5034	7.92861	7.51101	5.99585	5.634	6.6962	5.73514	5.27789	5.75805					+	+		Sf_CoC;SfMh_CoC	1797	1	6	6	14.9	39.136	349	0	18.912	148290000	6447500	1973500	2781900	1562100	0	0	24315	7766.3	0	97965	1.96581	0	-1.53899	-1.14682	3.21406	0	-2.05731	-1.69996	0.674773	0.172596	0.518324	0.384287	Q74CL9
7.92707	7.93872	7.86082	5.76909	5.66998	5.26234	5.67594	5.57926	5.6471					+	+		Sf_CoC;SfMh_CoC	1798	1	7	7	35.1	34.333	313	0	49.794	257320000	17155000	5383800	5850700	5920300	0	0	0	0	0	0	3.92989	0	-2.34173	-2.02406	6.35214	0	-2.27477	-2.19245	NaN	1	0	NaN	Q74CM2
7.34535	7.29826	7.28693	5.77333	5.80953	5.82237	5.10098	5.82064	5.71166					+	+		Sf_CoC;SfMh_CoC	1800	1	3	3	10.6	36.027	341	0	10.801	73521000	8169000	2974500	3217700	1976800	0	0	0	0	0	0	6.47897	0	-1.50844	-1.47432	2.84897	0	-1.76576	-1.44184	NaN	1	0	NaN	Q74CM8
8.05423	7.80343	8.12856	5.72658	5.69717	5.52871	5.37417	5.51582	5.71558					+	+		Sf_CoC;SfMh_CoC	1801	1	11	10	26.1	62.796	559	0	142.44	371680000	13274000	3651500	4345100	5170900	18489	7549.5	14245	26936	17371	22333	4.45018	0	-2.34459	-2.10074	4.21576	0	-2.46022	-2.15889	NaN	1	0	NaN	Q74CM9
8.31437	8.23535	8.50297	6.08515	5.52975	6.06536	5.08972	5.49274	5.69672					+	+		Sf_CoC;SfMh_CoC	1802	1	7	7	54.3	19.061	164	0	69.134	410690000	37336000	12064000	12628000	12644000	0	0	0	0	0	0	3.61151	0	-2.45748	-2.05048	3.93686	0	-2.92451	-2.44686	NaN	1	0	NaN	Q74CN1
7.41847	7.35582	7.38371	5.96379	5.62803	5.80995	5.29843	5.59883	5.9901					+	+		Sf_CoC;SfMh_CoC	1803	1	2	2	6.4	49.963	450	0	8.0457	66624000	3701300	1577700	1613700	510010	0	0	0	0	0	0	4.05596	0	-1.58541	-1.44296	3.0245	0	-1.75688	-1.46277	NaN	1	0	NaN	Q74CN3
8.39067	8.46818	8.51847	5.49934	5.66133	5.60768	5.20478	5.48575	5.74739					+	+		Sf_CoC;SfMh_CoC	1804	1	6	6	37.4	19.876	182	0	64.762	530670000	44222000	12028000	19053000	13142000	0	0	0	0	0	0	5.92948	0	-2.86966	-2.70613	4.29951	0	-2.9798	-2.56654	NaN	1	0	NaN	Q74CN6
7.6217	6.30311	7.55769	6.00698	5.91058	5.64576	5.32946	5.42762	5.18994					+	+		Sf_CoC;SfMh_CoC	1805	1	2	2	4.7	51.584	466	0	6.7669	102960000	4679800	1969200	106780	2603800	0	0	0	0	0	0	1.37768	0.000594427	-1.30639	-0.905563	1.87875	0	-1.84516	-1.28604	NaN	1	0	NaN	Q74CN7
7.62678	7.44403	7.10281	5.96348	5.55531	5.42538	5.68196	5.37675	5.61266					+	+		Sf_CoC;SfMh_CoC	1806	1	7	7	36.7	30.138	275	0	36.513	57200000	4766700	1652400	1868200	1246000	0	0	0	0	0	0	2.83782	0	-1.74315	-1.42497	3.28937	0	-1.83408	-1.55537	NaN	1	0	NaN	Q74CN8
8.6776	8.25229	8.61185	5.83111	5.99431	5.71482	6.04318	5.52994	5.40818					+	+		Sf_CoC;SfMh_CoC	1807	1	23	23	29.1	108.65	996	0	164.49	1370300000	25375000	7475200	10488000	7358300	33422	3564.6	5933.7	2523.5	8281.4	0	4.17382	0	-2.66717	-2.30912	3.57684	0	-2.85348	-2.31009	0.369905	0.545661	0.186315	0.153879	Q74CN9
6.78613	6.7702	7.085	5.75132	6.3487	5.99142	5.55678	5.50554	5.65248					+	+		Sf_CoC;SfMh_CoC	1808	1	2	2	6.9	40.428	364	0	7.1721	18621000	980030	336920	288700	354410	0	0	0	0	0	0	1.86974	0.00528261	-0.84996	-0.707415	3.52756	0	-1.30884	-1.178	NaN	1	0	NaN	Q74CP0
8.65202	8.59493	8.56559	5.57374	5.95828	5.93874	5.75582	5.11116	5.52162					+	+		Sf_CoC;SfMh_CoC	1809	1	13	12	37.1	49.147	431	0	92.243	1458300000	60761000	19096000	19681000	21923000	33511	13519	5060.7	0	0	8900.4	4.58107	0	-2.78059	-2.46594	4.10485	0	-3.14131	-2.63953	NaN	1	0	NaN	Q74CP1
7.08077	6.86377	6.77797	5.34069	5.49255	5.23792	5.52234	5.32862	5.42481					+	+		Sf_CoC;SfMh_CoC	1810	1	4	4	5.8	77.463	690	0	23.589	23166000	609640	304410	142850	160910	0	1473.9	0	0	0	0	3.73353	0	-1.55045	-1.38859	3.81821	0	-1.48225	-1.34013	NaN	1	0	NaN	Q74CP3
9.46127	9.53203	9.55682	5.4089	5.5409	7.95159	5.61579	4.98842	5.41902					+	+		Sf_CoC;SfMh_CoC	1811	1	22	21	72.4	35.818	333	0	211.55	10705000000	563420000	146880000	190770000	203140000	6900100	4155000	3314800	2505600	3365200	2400000	1.75202	0	-3.21624	-1.76046	4.61901	0	-4.17563	-3.51647	0.49402	0.0804364	0.959387	0.519445	Q74CP4
7.73919	7.73873	7.47835	5.95745	5.56969	6.09099	5.85814	5.20123	5.59748					+	+		Sf_CoC;SfMh_CoC	1812	1	2	2	29.5	12.121	122	0	24.323	92811000	15469000	5715800	7372900	2379800	0	0	0	0	0	0	3.24164	0	-1.77938	-1.50942	3.25167	0	-2.09981	-1.73566	NaN	1	0	NaN	Q74CP6
7.82659	7.80653	8.08357	5.94278	5.7371	5.67497	5.87253	5.47139	5.58215					+	+		Sf_CoC;SfMh_CoC	1813	1	6	6	19.5	27.362	241	0	15.781	151640000	9477400	3272400	3407400	2797600	0	0	0	0	0	0	4.21394	0	-2.12062	-1.89267	3.95838	0	-2.26354	-1.96966	NaN	1	0	NaN	Q74CP7
5.85208	5.67584	5.88827	5.40488	5.87001	5.48918	5.28208	5.68001	5.49872									1815	1	2	2	2.7	77.205	708	0	8.9685	2632900	64216	12592	24735	26889	0	0	0	0	0	0	0.620832	0.777309	-0.217373	-0.187811	1.13099	0.626057	-0.318463	-0.281222	NaN	1	0	NaN	Q74CQ3
8.25547	8.14092	8.21669	5.66012	5.76793	5.82184	5.70196	5.72064	6.02026					+	+		Sf_CoC;SfMh_CoC	1816	1	3	3	23.9	14.69	134	0	28.132	306940000	43849000	14102000	16403000	13343000	0	0	0	0	0	0	5.72241	0	-2.45439	-2.31932	4.60013	0	-2.39007	-2.15618	NaN	1	0	NaN	Q74CQ8
6.47343	7.16524	6.24545	5.50756	6.13533	6.00652	5.67464	6.13526	5.45861					+	+		Sf_CoC;SfMh_CoC	1817	1	2	2	2.3	113.09	1032	0	6.6871	32612000	708960	59706	616070	7616.7	0	10041	0	0	15523	0	1.04026	0.0252673	-0.744903	-0.557419	1.20162	0.0112	-0.871871	-0.650155	0.17395	0.696264	0.126968	0.099464	Q74CR1
8.02678	8.1214	7.86517	5.66006	5.75052	5.4266	5.58224	5.10926	5.35619					+	+		Sf_CoC;SfMh_CoC	1818	1	8	8	19.2	55.451	499	0	46.641	388460000	15538000	4264000	6380300	4894000	0	0	0	0	0	0	4.39764	0	-2.39205	-2.13177	4.15871	0	-2.65522	-2.29745	NaN	1	0	NaN	Q74CR3
9.16206	9.19396	9.09999	5.92231	5.71751	5.60064	5.63465	5.11577	5.45496					+	+		Sf_CoC;SfMh_CoC	1819	2	18	16	48.2	45.012	415	0	144.21	5293600000	240620000	67844000	81072000	91662000	0	0	0	0	14099	26042	5.38841	0	-3.40518	-3.10134	4.76601	0	-3.75021	-3.24803	NaN	1	0	NaN	Q74CR5;Q2FLH5
8.00856	7.93433	8.13754	5.96252	6.01451	5.32291	5.58729	5.09569	5.44377					+	+		Sf_CoC;SfMh_CoC	1820	1	3	3	21.6	15.967	148	0	7.4336	191040000	23880000	7247000	8427700	8205600	0	0	0	0	0	0	3.21971	0	-2.26017	-1.83729	4.13597	0	-2.65123	-2.29035	NaN	1	0	NaN	Q74CR6
8.34904	8.49844	8.43796	5.44095	5.8508	5.63709	5.68281	5.80781	5.81878					+	+		Sf_CoC;SfMh_CoC	1821	1	8	8	29	43.343	410	0	43.94	983550000	54642000	13263000	22825000	18554000	0	0	0	0	0	0	4.60518	0	-2.78553	-2.47371	5.76615	0	-2.65868	-2.50461	NaN	1	0	NaN	Q74CR7
7.77536	7.67944	7.50857	5.6834	6.26634	6.09382	5.52449	4.92813	5.46386					+	+		Sf_CoC;SfMh_CoC	1823	1	5	5	23.2	25.858	246	0	18.28	87848000	7986100	2902900	3308900	1774400	0	0	0	0	0	0	3.00687	0	-1.63994	-1.37847	3.48069	0	-2.34896	-1.94947	NaN	1	0	NaN	Q74CR9
8.21453	8.29706	8.27809	5.97759	5.98515	5.87356	5.28947	5.15884	5.6237					+	+		Sf_CoC;SfMh_CoC	1824	1	10	10	48.9	31.787	307	0	113.35	463230000	38603000	10028000	13980000	14510000	0	0	0	0	0	84713	6.11699	0	-2.31779	-2.22052	4.48915	0	-2.90589	-2.54757	NaN	1	0	NaN	Q74CS0
7.81496	7.94643	7.97999	5.89072	5.74806	5.98795	5.75413	5.55117	5.7635					+	+		Sf_CoC;SfMh_CoC	1825	1	4	4	17.2	34.982	326	0	15.895	174600000	10912000	3230200	4120400	3561600	0	0	0	0	0	0	4.72683	0	-2.03821	-1.87688	4.88415	0	-2.2242	-2.04874	NaN	1	0	NaN	Q74CS1
7.23188	7.21104	7.27715	5.8337	5.82751	5.46203	5.1216	5.80967	5.61509					+	+		Sf_CoC;SfMh_CoC	1826	1	3	3	8.1	37.245	346	0	5.0555	51854000	2729200	676200	932990	1120000	0	0	0	0	0	0	3.60261	0	-1.53227	-1.36273	2.95568	0	-1.72457	-1.43034	NaN	1	0	NaN	Q74CS2
6.01258	6.06457	6.08787	6.3533	5.64835	5.77625	5.48905	5.29803	5.45165						+		SfMh_CoC	1828	1	2	2	6.7	47.251	418	0	4.7624	4537600	168060	34974	54823	65455	4050.1	0	0	0	7313.8	1444.1	0.232332	0.885589	-0.129038	-0.105946	3.29459	0.0186565	-0.642096	-0.604303	NaN	1	0	NaN	Q74CS8
9.38417	8.91989	9.36938	5.61409	5.67252	5.94965	5.48071	6.01741	5.63753					+	+		Sf_CoC;SfMh_CoC	1829	1	37	37	52.8	75.347	697	0	323.31	7305700000	208730000	55585000	92655000	60379000	16659	17864	14100	18679	21743	26925	4.33475	0	-3.47906	-2.93794	4.04244	0	-3.5126	-2.87812	0.0612508	0.915673	0.0335385	0.0281838	Q74CS9
8.23373	8.16732	8.31859	6.32062	5.62323	5.96947	5.56027	5.93749	5.25005					+	+		Sf_CoC;SfMh_CoC	1830	1	5	5	48.9	10.54	88	0	15.276	326890000	108960000	39482000	43183000	26297000	0	0	0	0	0	0	3.41283	0	-2.26877	-1.8812	3.70193	0	-2.65728	-2.20791	NaN	1	0	NaN	Q74CT0
7.64255	7.83396	7.60824	5.97631	5.80904	5.54574	5.45974	5.69173	5.6293					+	+		Sf_CoC;SfMh_CoC	1831	1	4	4	43.2	13.323	118	0	23.09	96410000	16068000	4399700	7698200	3970500	0	0	0	0	0	0	3.73991	0	-1.91789	-1.67698	4.54151	0	-2.10133	-1.91262	NaN	1	0	NaN	Q74CT2
8.49279	8.38989	8.47325	5.82054	5.68328	5.52974	5.26258	6.50425	5.38924					+	+		Sf_CoC;SfMh_CoC	1832	1	23	22	31	95.692	883	0	149.09	1087100000	25282000	6473900	10175000	8494100	0	7285.1	3187.7	22594	78798	27706	5.18582	0	-2.77413	-2.54572	2.63734	0	-2.73329	-1.95831	0.0342253	0.913193	-0.0408394	-0.0291019	Q74CT3
8.61772	8.98408	7.34772	5.90991	5.6407	5.46094	5.44383	5.32205	5.77387					+	+		Sf_CoC;SfMh_CoC	1833	1	18	17	42.9	42.668	385	0	80.58	1757000000	79864000	20128000	30579000	28828000	187700	35303	15879	37479	22568	29681	2.17438	0	-2.64599	-1.74921	2.26069	0	-2.80326	-1.85175	0.347477	0.606709	0.157266	0.13241	Q74CT5
6.40958	6.97696	6.93932	5.62655	5.62627	6.02995	5.56585	5.38822	5.62597					+	+		Sf_CoC;SfMh_CoC	1834	1	2	2	13.4	35.845	329	0	8.6403	22284000	1591700	59611	554360	977710	0	0	0	0	0	0	1.95347	0.00150839	-1.01437	-0.826527	2.50187	0.000135307	-1.24861	-1.04347	NaN	1	0	NaN	Q74CT7
7.82059	7.60799	6.24638	5.60389	5.82061	5.96382	5.43813	5.54558	5.6667					+	+		Sf_CoC;SfMh_CoC	1835	1	3	3	11.2	25.543	240	0	12.503	103480000	6898600	2079400	3169800	1634600	0	14918	0	0	0	0	1.32668	0.000262434	-1.42888	-0.949981	1.55067	0	-1.67485	-1.1184	NaN	1	0	NaN	Q74CT8
7.89932	7.97854	7.96924	5.64569	5.78756	5.9639	5.89906	5.40404	5.5965					+	+		Sf_CoC;SfMh_CoC	1836	1	10	10	36.4	34.861	319	0	55.757	275620000	13125000	3391800	4969300	4668000	95561	0	0	0	0	0	4.63958	0	-2.14999	-1.96279	4.03201	0	-2.31583	-2.02039	NaN	1	0	NaN	Q74CU2
7.82869	8.07722	7.61511	5.9297	5.78825	5.69051	5.69183	5.37735	5.90858					+	+		Sf_CoC;SfMh_CoC	1837	1	4	4	41.8	14.201	134	0	35.07	159010000	53003000	14361000	32627000	6015100	0	0	0	0	0	0	3.76374	0	-2.03752	-1.77099	3.363	0	-2.18108	-1.81154	NaN	1	0	NaN	Q74CU3
7.26406	7.22691	7.28592	5.3578	6.05183	5.65094	5.76106	5.58057	5.88422					+	+		Sf_CoC;SfMh_CoC	1838	1	3	3	16.5	19.294	176	0	4.8061	32397000	3599700	1373100	1145000	1081700	0	0	0	0	0	0	2.83362	0	-1.5721	-1.30803	4.14194	0	-1.51701	-1.39195	NaN	1	0	NaN	Q74CU4
8.09573	6.83184	7.81848	6.03808	6.40661	5.82812	5.6006	5.64826	5.98028					+	+		Sf_CoC;SfMh_CoC	1839	1	14	14	13.5	112.63	990	0	70.069	249130000	4700500	1538100	1558600	1522000	0	0	0	15512	27824	38504	1.62635	0.00014043	-1.49108	-1.05069	1.99148	0	-1.83897	-1.31197	0.77439	0.300533	0.347888	0.288227	Q74CV7
6.73898	6.83733	6.37876	5.66322	5.71593	5.92508	5.76156	5.58831	5.48756					+	+		Sf_CoC;SfMh_CoC	1840	1	2	2	14.6	29.541	274	0	73.718	12444000	1244400	439760	724840	79772	0	0	0	0	0	0	2.27306	0.00301504	-0.883611	-0.761278	2.53065	0.000786627	-1.03921	-0.895318	NaN	1	0	NaN	Q74CW4
9.20347	9.07671	9.22976	5.56319	5.60526	5.89805	5.57268	5.21289	5.7363					+	+		Sf_CoC;SfMh_CoC	1842	1	14	14	35.1	44.657	419	0	173.76	5356200000	281910000	88874000	66707000	126330000	0	0	0	0	0	0	5.14271	0	-3.48115	-3.12091	4.64835	0	-3.66269	-3.153	NaN	1	0	NaN	Q74CY3
5.846	5.45336	5.51946	6.00487	5.68299	5.91354	5.44297	5.39306	5.64353									1844	1	4	4	5.4	133.25	1204	0	22.767	1695800	24938	10603	6910.8	6526.7	0	0	0	0	0	897.94	0.777708	0.710871	0.260856	0.225926	0.323576	0.903374	-0.113088	-0.0988976	NaN	1	0	NaN	Q74CY7
6.96506	6.14236	6.79985	5.83873	5.70644	6.00811	5.24429	5.70918	5.44182					+	+		Sf_CoC;SfMh_CoC	1846	1	4	4	4.5	95.868	863	0	14.926	48536000	990530	194940	216730	128740	22935	12620	17978	20199	165860	210540	1.37701	0.0127863	-0.784664	-0.619797	1.83038	0.000589515	-1.17066	-0.910951	NaN	1	0	NaN	Q74CZ0
7.3306	7.31205	7.4541	5.84671	5.40304	5.60541	5.354	5.31768	5.56396					+	+		Sf_CoC;SfMh_CoC	1848	1	3	3	11.9	38.019	328	0	5.7829	81813000	6293300	2508700	1279800	2498500	0	6411.8	0	0	0	0	3.67729	0	-1.74719	-1.53833	4.59822	0	-1.9537	-1.79441	NaN	1	0	NaN	Q74CZ4
8.8281	9.00381	8.96378	5.86111	5.71015	5.43631	5.8114	5.31341	5.45532					+	+		Sf_CoC;SfMh_CoC	1850	1	9	9	63.7	10.255	91	0	62.895	1618300000	404580000	102860000	190390000	111330000	0	0	0	0	0	0	4.75695	0	-3.26271	-2.87407	4.5688	0	-3.40518	-2.94216	NaN	1	0	NaN	Q74CZ8
7.77492	8.17214	8.31101	5.78541	5.81797	5.98302	5.26177	5.58196	6.28706					+	+		Sf_CoC;SfMh_CoC	1851	1	16	16	27.5	88.125	801	0	141.53	548370000	14821000	3753800	6584900	4434300	0	2626.3	0	0	2886.9	42464	3.68642	0	-2.22389	-1.8977	2.64283	0	-2.37576	-1.76924	0.187894	0.648746	0.15187	0.116023	Q74CZ9
7.74998	7.77048	7.73893	5.57115	5.55342	5.20117	5.47008	5.70899	5.56056					+	+		Sf_CoC;SfMh_CoC	1852	1	8	8	19.5	37.888	339	0	12.292	174370000	9687300	2937200	2928600	3821500	0	0	0	0	0	0	4.35634	0	-2.31122	-2.06205	5.18668	0	-2.17326	-2.03061	NaN	1	0	NaN	Q74D00
8.31334	8.29046	8.39111	5.83303	5.75764	5.62655	5.50234	5.41684	5.90702					+	+		Sf_CoC;SfMh_CoC	1853	1	5	5	38.5	13.402	117	0	17.305	419330000	69888000	21624000	31073000	17191000	0	0	0	0	0	0	5.55946	0	-2.59256	-2.42845	4.21876	0	-2.72291	-2.35911	NaN	1	0	NaN	Q74D01
8.99319	8.40487	8.53856	6.50516	5.35955	5.6445	5.2186	5.60359	6.11408					+	+		Sf_CoC;SfMh_CoC	1856	1	21	20	35.2	73.054	645	0	133.92	2034000000	53525000	15057000	20825000	17184000	46026	8651.9	18500	107340	84578	194610	2.71555	0	-2.80913	-2.02437	3.17062	0	-3.00012	-2.28217	0.167076	0.607731	0.190983	0.133453	Q74D04
8.62216	8.65949	8.54639	6.28229	5.42404	5.76273	6.25607	5.22873	5.38973					+	+		Sf_CoC;SfMh_CoC	1857	1	4	4	44.4	13.076	124	0	86.381	780200000	156040000	41616000	76479000	37945000	0	0	0	0	0	0	3.42111	0	-2.78633	-2.22588	3.12942	0	-2.98451	-2.25971	NaN	1	0	NaN	Q74D22
7.65062	7.77082	7.97312	6.04981	5.93814	5.87466	5.7843	5.46949	5.58259					+	+		Sf_CoC;SfMh_CoC	1858	1	4	4	48.9	9.9935	90	0	17.003	198160000	39632000	5159600	20358000	8068900	984560	0	123390	1173800	1718600	2045300	4.17505	0	-1.84399	-1.66556	4.11326	0	-2.18606	-1.93175	NaN	1	0	NaN	Q74D23
6.73254	6.55476	6.44041	5.34708	5.67907	5.36524	5.71619	5.62976	5.64022					+	+		Sf_CoC;SfMh_CoC	1859	1	2	2	7.2	43.562	405	0.00051948	3.6099	14275000	713740	267720	210900	235110	0	0	0	0	0	0	2.89929	0.000134054	-1.1121	-0.977892	3.29004	0.00185646	-0.913844	-0.838967	NaN	1	0	NaN	Q74D26
7.38149	7.27814	7.56587	5.73223	5.26287	6.28061	4.84643	5.75273	5.36106					+	+		Sf_CoC;SfMh_CoC	1863	1	7	7	11	86.021	763	0	30.804	117780000	2804400	528810	864700	880150	40609	0	64679	245780	90263	89384	2.24292	0	-1.64993	-1.26345	2.78887	0	-2.08842	-1.63722	NaN	1	0	NaN	Q74D34
7.7211	7.64572	7.67323	6.0647	6.1094	5.76594	5.56784	5.78142	5.83001					+	+		Sf_CoC;SfMh_CoC	1864	1	7	7	19.5	47.298	426	0	109.38	181110000	7244400	2165300	2058400	3020600	0	0	0	0	0	0	3.98949	0	-1.7	-1.53148	4.70409	0	-1.95359	-1.80307	NaN	1	0	NaN	Q74D37
8.27547	8.38435	8.29068	5.79751	5.7373	6.13169	5.28292	5.34965	5.48203					+	+		Sf_CoC;SfMh_CoC	1865	1	9	9	50	21.584	194	0	247.27	413920000	41392000	12625000	21628000	7139300	0	0	0	0	0	0	4.3514	0	-2.428	-2.15381	5.77772	0	-2.9453	-2.75857	NaN	1	0	NaN	Q74D42
7.65205	7.71237	7.81105	5.51568	5.48549	5.93343	5.72717	5.43687	5.5355					+	+		Sf_CoC;SfMh_CoC	1866	1	6	6	21.9	35.278	320	0	66.755	607740000	31987000	2325100	2890700	2267700	4603800	2040800	5869700	7501800	2171800	2315300	3.78462	0	-2.08029	-1.80614	4.61712	0	-2.15865	-1.96775	NaN	1	0	NaN	Q74D47
9.40444	9.47669	9.46898	5.24463	5.7245	5.64649	5.58113	6.0461	5.33623					+	+		Sf_CoC;SfMh_CoC	1867	1	11	11	59.9	19.059	182	0	242.01	5495200000	610570000	202810000	257420000	150320000	0	0	0	0	19997	0	4.88619	0	-3.9115	-3.40004	4.26351	0	-3.79555	-3.13828	NaN	1	0	NaN	Q74D49
9.06375	9.15927	9.47476	5.75725	5.43054	5.36679	5.05529	5.45625	5.96099					+	+		Sf_CoC;SfMh_CoC	1868	1	10	10	41	29.613	273	0	70.365	4093100000	215420000	47005000	80912000	87068000	347820	90420	0	0	0	0	4.55208	0	-3.7144	-3.16566	3.68197	0	-3.74175	-2.90066	NaN	1	0	NaN	Q74D50
9.73035	9.80393	9.83476	5.79216	5.77828	5.71595	5.67296	5.16725	5.56598					+	+		Sf_CoC;SfMh_CoC	1869	1	14	14	45.9	40.906	377	0	184.83	22069000000	1103500000	298080000	379500000	425840000	35231	0	6312.1	0	0	0	7.28522	0	-4.02755	-3.87697	4.98484	0	-4.32095	-3.73475	NaN	1	0	NaN	Q74D51
10.1003	10.1812	10.1276	5.73706	5.80597	6.08162	5.38057	5.32489	6.16047					+	+		Sf_CoC;SfMh_CoC	1871	1	16	16	64.4	33.676	317	0	323.31	36729000000	2040500000	607990000	767440000	664970000	0	0	5769	0	0	84033	5.60964	0	-4.26149	-3.84641	4.12019	0	-4.51439	-3.55248	0.364812	0.452509	0.252905	0.196121	Q74D53
10.0261	9.95928	10.0358	5.90114	5.89094	4.72761	5.24396	5.00668	5.10442					+	+		Sf_CoC;SfMh_CoC	1872	1	61	61	78.2	81.146	740	0	323.31	41582000000	945040000	245310000	422890000	276080000	1273.6	447570	16773	144470	76277	64584	3.49107	0	-4.50052	-3.23725	6.5276	0	-4.88873	-4.55642	0.418031	0.314005	0.38821	0.278181	Q74D54
8.56093	8.4304	9.30835	6.28271	5.49212	5.60021	6.40483	5.38175	6.28787					+	+		Sf_CoC;SfMh_CoC	1873	1	32	31	55.7	66.824	594	0	323.31	3459400000	91038000	26048000	37230000	27412000	48932	27807	26746	97944	47302	98104	2.89154	0	-2.97488	-2.17326	2.53275	0	-2.74174	-1.9261	0.223614	0.512711	-0.233136	-0.165679	Q74D56
7.42547	7.18842	7.3216	5.9722	5.86702	5.83965	5.7949	5.67555	5.53677					+	+		Sf_CoC;SfMh_CoC	1874	1	2	2	7.3	26.082	245	0	4.4399	37959000	4217600	1695000	1371400	1151100	0	0	0	0	0	0	4.23468	0	-1.41887	-1.31424	4.07198	0	-1.64276	-1.4916	NaN	1	0	NaN	Q74D57
8.01187	7.95825	8.12905	5.64565	5.93097	5.41193	5.80516	5.33778	5.83175					+	+		Sf_CoC;SfMh_CoC	1875	1	7	7	30.1	25.818	239	0	98.794	199550000	14254000	4963200	5331300	3959400	0	0	0	0	0	0	3.93561	0	-2.3702	-2.04623	3.83598	0	-2.37482	-2.03298	NaN	1	0	NaN	Q74D58
8.56674	7.66526	8.49897	5.33188	6.06639	5.81072	5.21874	5.7298	5.78592					+	+		Sf_CoC;SfMh_CoC	1876	1	18	18	37	63.153	570	0	161.46	938600000	36100000	10797000	14944000	10275000	0	0	0	70174	0	14199	2.64617	0	-2.50733	-1.84219	2.83782	0	-2.66551	-1.98706	0.219386	0.629597	0.158179	0.123491	Q74D59
8.0323	8.03535	8.04005	5.69917	5.96902	5.58585	5.68038	5.19212	5.26634					+	+		Sf_CoC;SfMh_CoC	1877	1	9	8	28.9	37.369	353	0	35.261	306250000	15312000	4184500	5579700	5197800	163500	119700	67029	0	0	0	4.44164	0	-2.28455	-2.05138	4.2019	0	-2.65629	-2.30596	NaN	1	0	NaN	Q74D60
6.86924	7.24898	6.81509	5.61337	6.10846	5.49874	5.82861	5.4566	6.03881					+	+		Sf_CoC;SfMh_CoC	1878	1	4	4	16.3	30.923	288	0	9.2966	24989000	1784900	231650	1320400	159140	0	0	0	36418	0	37268	2.2284	0.000136714	-1.23758	-1.00486	2.27737	0.000259526	-1.20309	-0.987604	NaN	1	0	NaN	Q74D68
6.58111	6.23281	6.59739	5.86624	5.66873	5.40669	5.68775	6.08687	5.41353					+	+		Sf_CoC;SfMh_CoC	1880	1	3	3	10.2	47.886	443	0	5.11	12581000	662150	134210	81660	446280	0	0	0	0	0	0	2.00275	0.005789	-0.823213	-0.698542	1.49876	0.0188369	-0.74105	-0.603063	NaN	1	0	NaN	Q74D73
7.61272	7.59443	7.66657	5.58858	5.67134	5.8856	5.60152	5.79913	5.51448					+	+		Sf_CoC;SfMh_CoC	1882	1	4	4	6.9	72.485	654	0	7.0826	88538000	2766800	410720	1613800	701220	0	0	0	41105	0	0	4.51375	0	-1.9094	-1.74996	4.66234	0	-1.9862	-1.82731	NaN	1	0	NaN	Q74D76
9.14535	8.96483	8.66372	5.98068	5.61528	6.20147	5.79873	5.24451	5.86951					+	+		Sf_CoC;SfMh_CoC	1883	1	11	11	33.9	24.211	233	0	171.75	1802400000	180240000	68731000	58865000	49421000	1246900	734050	422660	248610	212760	358570	3.76193	0	-2.99216	-2.45008	3.76623	0	-3.28705	-2.64564	NaN	1	0	NaN	Q74D77
7.69673	7.65145	7.61575	5.88617	5.84097	5.82831	5.80409	5.66548	5.55078					+	+		Sf_CoC;SfMh_CoC	1884	1	6	6	25.4	29.269	264	0	74.393	87983000	5865500	2027200	2559500	1278800	0	0	0	0	0	0	6.37997	0	-1.80283	-1.75154	4.87047	0	-1.98119	-1.83974	NaN	1	0	NaN	Q74D82
7.11197	7.08354	6.87757	5.41457	6.162	5.859	5.55155	5.43623	5.57066					+	+		Sf_CoC;SfMh_CoC	1885	1	3	3	7.2	64.476	573	0	7.166	37119000	1427700	557380	690820	179470	0	0	0	0	0	0	2.21222	0.000134929	-1.2125	-0.986359	4.22427	0	-1.50488	-1.38704	NaN	1	0	NaN	Q74D87
8.0267	8.10326	8.32307	5.34328	6.06556	6.04636	5.39329	5.17958	5.6857					+	+		Sf_CoC;SfMh_CoC	1886	1	4	4	31.5	12.439	111	0	19.938	281880000	31320000	8860100	11851000	10609000	0	0	0	0	0	0	3.10954	0	-2.3326	-1.8606	4.04184	0	-2.73149	-2.33164	NaN	1	0	NaN	Q74D91
7.533	7.04591	7.57756	5.31785	5.60553	6.37137	5.24604	5.05852	5.60248					+	+		Sf_CoC;SfMh_CoC	1887	1	3	3	20.3	20.751	187	0	59.577	49773000	6221700	3181200	1529200	1511300	0	0	0	0	0	0	1.97646	0	-1.62057	-1.19375	3.06031	0	-2.08314	-1.68904	NaN	1	0	NaN	Q74D93
6.70646	6.98364	7.02481	5.27071	5.6575	5.68205	5.73454	5.71436	5.51621					+	+		Sf_CoC;SfMh_CoC	1888	1	5	5	8.6	81.275	724	0	9.4127	24005000	585490	88289	284330	204090	0	0	0	8789.9	0	0	2.92207	0	-1.36822	-1.17288	3.29325	0	-1.24994	-1.11418	NaN	1	0	NaN	Q74D95
8.60658	8.43268	8.48945	5.69885	5.69862	5.76758	5.76644	5.61216	4.94861					+	+		Sf_CoC;SfMh_CoC	1891	1	12	12	40.4	35.523	319	0	57.267	958180000	50431000	15711000	15759000	18929000	31396	0	0	0	0	0	6.00813	0	-2.78789	-2.63978	3.55539	0	-3.06717	-2.44191	NaN	1	0	NaN	Q74DB5
8.09899	8.22318	8.06464	6.04826	6.23226	5.39451	5.55491	5.68032	5.40953					+	+		Sf_CoC;SfMh_CoC	1893	1	14	14	30.9	63.053	567	0	29.499	533940000	17224000	3913700	8483100	4715400	19340	8113.3	0	25235	37671	21213	3.00719	0	-2.23726	-1.77742	5.01974	0	-2.58069	-2.36354	0.574814	0.323113	0.343423	0.271274	Q74DB9
8.54987	8.37011	8.38913	5.17725	5.73905	5.66514	5.45652	5.42005	5.59176					+	+		Sf_CoC;SfMh_CoC	1894	1	17	17	22.1	139.56	1303	0	160.41	1103100000	36771000	10830000	16561000	9379400	0	0	0	0	0	0	4.01767	0	-2.90922	-2.45455	5.54808	0	-2.94693	-2.73542	NaN	1	0	NaN	Q74DC2
7.79236	7.65811	7.75971	5.52821	5.84686	5.7008	5.22772	5.60265	5.32027					+	+		Sf_CoC;SfMh_CoC	1895	1	5	5	24.2	27.813	260	0	25.789	98954000	6184600	2041700	2267000	1875900	0	0	0	0	0	0	4.46147	0	-2.04477	-1.85791	4.40225	0	-2.35318	-2.10144	NaN	1	0	NaN	Q74DD9
6.56699	6.76137	6.15014	5.78438	6.38946	5.94452	6.07206	5.80196	5.44831						+		SfMh_CoC	1896	1	2	2	11.7	29.015	273	0	7.8262	7753400	456080	154550	267450	34080	0	0	0	0	0	0	0.822089	0.377678	-0.45338	-0.36112	1.31872	0.0284917	-0.718724	-0.5726	NaN	1	0	NaN	Q74DE0
7.77859	7.6934	7.80724	5.83847	5.52801	5.91591	5.29214	5.20978	5.12386					+	+		Sf_CoC;SfMh_CoC	1897	1	3	3	11.9	29.444	286	0	14.449	107530000	7168800	2534900	2667100	1889800	0	0	0	77009	0	0	4.07138	0	-1.99895	-1.77945	5.75508	0	-2.55115	-2.4081	NaN	1	0	NaN	Q74DE4
8.22999	8.12681	8.16885	5.81738	5.60482	5.84607	5.61118	5.51185	5.70809					+	+		Sf_CoC;SfMh_CoC	1898	1	6	6	21.9	39.925	365	0	42.242	541170000	27059000	8399200	9040500	9576400	0	42455	0	0	0	0	5.10941	0	-2.41913	-2.23627	5.63294	0	-2.56484	-2.41038	NaN	1	0	NaN	Q74DE5
7.48797	6.29054	6.35276	5.59064	6.0463	5.48741	5.07996	5.07664	5.53612					+	+		Sf_CoC;SfMh_CoC	1899	1	6	6	19	38.346	343	0	30.25	30848000	1713800	1579300	20986	87679	0	0	25737	0	0	0	1.10802	0.00555154	-1.00231	-0.703189	1.61922	0.000135164	-1.47952	-1.04335	NaN	1	0	NaN	Q74DG7
8.01195	6.0557	7.46665	5.82229	6.02638	6.1044	5.43065	5.54164	5.41052					+	+		Sf_CoC;SfMh_CoC	1900	1	5	5	14.8	36.612	337	0	10.966	103630000	4934700	4086300	85550	762890	0	0	0	0	0	0	0.948515	0.00341737	-1.19374	-0.751301	1.37228	0	-1.71716	-1.08387	NaN	1	0	NaN	Q74DH0
8.05231	8.15697	8.17757	5.85108	5.59412	5.72641	5.74522	5.64402	5.34132					+	+		Sf_CoC;SfMh_CoC	1903	1	8	8	44.4	30.708	288	0	97.437	538080000	53808000	13420000	15822000	24540000	0	0	20196	0	5926.5	0	5.05874	0	-2.40508	-2.2193	4.43616	0	-2.55209	-2.26373	NaN	1	0	NaN	Q74DH9
7.6102	7.27701	7.41805	5.79946	5.78711	5.61227	6.34518	5.95293	5.41063					+	+		Sf_CoC;SfMh_CoC	1905	1	11	11	13.5	114.61	1045	0	47.817	115810000	2316200	603070	776140	784760	30350	84421	0	0	18679	18741	3.93231	0	-1.70214	-1.52807	2.22346	0	-1.53217	-1.18992	NaN	1	0	NaN	Q74DI4
7.44409	7.28803	7.36702	5.91864	5.79377	5.65218	5.5093	5.12625	5.15728					+	+		Sf_CoC;SfMh_CoC	1906	1	5	5	17.5	48.082	451	0	19.882	86370000	3321900	1014500	955250	1352100	0	0	0	0	0	0	4.22246	0	-1.57818	-1.44895	4.05664	0	-2.1021	-1.85889	NaN	1	0	NaN	Q74DI5
6.20507	6.35727	6.38693	5.97003	5.62869	5.54706	5.51218	5.20376	5.32753					+	+		Sf_CoC;SfMh_CoC	1907	1	4	4	12.9	48.217	426	0	27.284	10906000	403930	65488	93566	143350	0	0	0	101530	0	0	1.88276	0.0395588	-0.60116	-0.52675	3.10158	0.00123346	-0.968597	-0.875891	NaN	1	0	NaN	Q74DI6
7.3831	7.55838	7.79194	5.90244	5.09208	6.12319	5.70406	5.41093	5.46907					+	+		Sf_CoC;SfMh_CoC	1908	1	3	3	26.9	11.228	104	0	8.3721	72221000	10317000	1525400	4681800	4057500	52571	0	0	0	0	0	2.2979	0	-1.87191	-1.40209	3.79678	0	-2.04979	-1.78475	NaN	1	0	NaN	Q74DI8
7.47914	7.57656	7.15722	5.30803	5.94059	5.69643	5.61964	5.46341	5.87941					+	+		Sf_CoC;SfMh_CoC	1909	1	6	6	42.3	18.402	168	0	14.901	58143000	6460400	2007400	3924700	528300	0	0	0	0	0	0	2.84789	0	-1.75596	-1.43513	3.24633	0	-1.75015	-1.48895	NaN	1	0	NaN	Q74DJ5
8.06796	7.92256	8.07288	6.26042	5.3919	5.62327	5.54862	5.57968	5.76971					+	+		Sf_CoC;SfMh_CoC	1910	1	8	8	28.9	35.376	322	0	32.046	332830000	17517000	5800500	5046100	6670600	0	0	0	0	0	0	2.99026	0	-2.2626	-1.78958	5.02253	0	-2.38846	-2.20157	NaN	1	0	NaN	Q74DJ9
7.17053	7.1611	6.93427	5.711	5.98953	5.95588	5.81679	5.40844	5.45845					+	+		Sf_CoC;SfMh_CoC	1911	1	2	2	10.2	34.958	324	0	11.849	40262000	2684100	860070	981030	843000	0	0	0	0	0	0	3.29857	0	-1.20316	-1.07722	3.28069	0	-1.52741	-1.32818	NaN	1	0	NaN	Q74DK0
7.64094	7.89022	7.79457	5.4022	5.68587	5.85793	5.69668	5.49292	5.45553					+	+		Sf_CoC;SfMh_CoC	1912	1	10	10	33.6	57.258	529	0	66.311	237220000	7188500	1555000	2796600	2836900	0	0	0	0	0	0	3.82648	0	-2.12657	-1.84693	4.54517	0	-2.22687	-2.01647	NaN	1	0	NaN	Q74DK5
7.88324	7.5597	7.82074	5.72061	5.50818	5.75713	5.49381	5.36839	5.54316					+	+		Sf_CoC;SfMh_CoC	1913	1	3	3	23.7	19.788	173	0	20.918	115870000	14484000	4114300	5608700	4761300	0	0	0	0	0	0	4.11535	0	-2.09258	-1.85864	4.46965	0	-2.28611	-2.05602	NaN	1	0	NaN	Q74DK9
9.7702	9.73312	9.82437	5.68444	5.829	6.32511	5.41536	5.56724	5.53858					+	+		Sf_CoC;SfMh_CoC	1914	1	24	24	49.3	49.45	450	0	323.31	20858000000	695270000	178270000	240480000	273660000	0	2971.4	0	1185400	771110	907400	4.39474	0	-3.82971	-3.20262	6.82699	0	-4.26883	-4.05168	NaN	1	0	NaN	Q74DL1
7.46392	7.36713	7.76943	5.11586	5.73036	5.41592	5.16131	5.52972	5.52368					+	+		Sf_CoC;SfMh_CoC	1916	1	2	2	10.1	17.681	158	0	4.2377	65313000	5937500	1678400	1867800	2243500	45960	43434	0	58387	0	0	3.22191	0	-2.11278	-1.7391	3.61221	0	-2.12859	-1.81643	NaN	1	0	NaN	Q74DN9
[truncated: 336 more rows]
[truncated: 2 more columns]

## Sheet: proteinGroups_filter
id	Protein IDs	Majority protein IDs	Peptide counts all	Peptide counts razor unique	Peptide counts unique	Fasta headers	Number of proteins	Peptides	Razor unique peptides	Unique peptides	Peptides CoC1	Peptides CoC2	Peptides CoC3	Peptides Sf1	Peptides Sf2	Peptides Sf3	Peptides SfMh1	Peptides SfMh2	Peptides SfMh3	Razor unique peptides CoC1	Razor unique peptides CoC2	Razor unique peptides CoC3	Razor unique peptides Sf1	Razor unique peptides Sf2	Razor unique peptides Sf3	Razor unique peptides SfMh1	Razor unique peptides SfMh2	Razor unique peptides SfMh3	Unique peptides CoC1	Unique peptides CoC2	Unique peptides CoC3	Unique peptides Sf1	Unique peptides Sf2	Unique peptides Sf3	Unique peptides SfMh1	Unique peptides SfMh2	Unique peptides SfMh3	Sequence coverage	Unique razor sequence coverage	Unique sequence coverage	Mol weight kDa	Sequence length	Sequence lengths	Fraction average	Fraction 1	Fraction 2	Fraction 3	Q value	Score
[truncated: 2,384 more rows]
[truncated: 71 more columns]

[truncated: 3 more sheets: proteinGroups, parameters, summary]
